# Supplementary material for: Triaqua(2-{[(E)-5-formyl-2-oxidobenzyl­idene]amino}ethanesulfonato)cobalt(II) dihydrate
Source: Acta Crystallogr Sect E Struct Rep Online. 2009 Aug 12;65(Pt 9):m1067–8. doi: 10.1107/S1600536809031274 (PMC2969992; doi:10.1107/S1600536809031274)
Supplement: Supplementary file 1 [file e-65-m1067-sup1.cif]

##############################################################################
###                                                                        ###
###        Electronic paper (Acta Crystallographica Section E)             ###
###                                                                        ###
##############################################################################
#                                                                            #
# This CIF contains the data in a paper accepted for publication in Acta     #
# Crystallographica Section E. It conforms to the requirements of Notes      #
# for Authors for Section E, and has been peer reviewed under the auspices   #
# of the IUCr Commission on Journals.                                        #
#                                                                            #
# Full details of the Crystallographic Information File format               #
# are given in the paper "The Crystallographic Information File (CIF):       #
# a New Standard Archive File for Crystallography" by S. R. Hall, F. H.      #
# Allen and I. D. Brown [Acta Cryst. (1991), A47, 655-685].                  #
#                                                                            #
# The current version of the core CIF dictionary is obtainable from          #
# ftp://ftp.iucr.org/pub/cif_core.dic. The current version number is 2.4.    #
#                                                                            #
# Software is freely available for graphical display of the structure(s) in  #
# this CIF.  For information consult the CIF home page http://www.iucr.org/  #
# cif/home.html                                                              #
#                                                                            #
# This file may be used for bona fide research purposes within the           #
# scientific community so long as proper attribution is given to the journal # 
# article from which it was obtained.                                        #
#                                                                            #
##############################################################################
                                             
data_I
_audit_creation_method     SHELXL-97
_chemical_name_systematic
;
Triaqua(2-{[(<i>E</i>)-5-formyl-2-
oxidobenzylidene]amino}ethanesulfonato)cobalt(II) dihydrate
;
_chemical_name_common     ?
_chemical_formula_moiety     'C10 H15 Co N O8 S, 2(H2 O)'
_chemical_formula_sum     'C10 H19 Co N O10 S'
_chemical_formula_iupac     '[Co (C10 H9 N O5 S) (H2 O)3], 2H2 O'
_chemical_formula_weight     404.25
_chemical_melting_point     ?
_symmetry_cell_setting     triclinic
_symmetry_space_group_name_H-M     P-1
loop_
    _symmetry_equiv_pos_as_xyz
    'x, y, z'
    '-x, -y, -z'
_cell_length_a     7.7480(10)
_cell_length_b     11.267(3)
_cell_length_c     18.941(4)
_cell_angle_alpha     79.04(2)
_cell_angle_beta     78.810(10)
_cell_angle_gamma     89.59(2)
_cell_volume     1591.6(6)
_cell_formula_units_Z     4
_cell_measurement_reflns_used     28
_cell_measurement_theta_min     5.59
_cell_measurement_theta_max     15.17
_cell_measurement_temperature     296(2)
_exptl_crystal_description     block
_exptl_crystal_colour     red
_exptl_crystal_size_max     0.56
_exptl_crystal_size_mid     0.42
_exptl_crystal_size_min     0.32
_exptl_crystal_density_diffrn     1.687
_exptl_crystal_density_meas     ?
_exptl_crystal_density_method     'not measured'
_exptl_crystal_F_000     836
_exptl_absorpt_coefficient_mu     1.260
_exptl_absorpt_correction_type     multi-scan
_exptl_absorpt_process_details     '(SADABS; Sheldrick, 1996)'
_exptl_absorpt_correction_T_min     0.8519
_exptl_absorpt_correction_T_max     1.0000
_exptl_special_details
;
;
_diffrn_ambient_temperature     296(2)
_diffrn_radiation_type     MoK\a
_diffrn_radiation_wavelength     0.71073
_diffrn_radiation_source     'normal-focus sealed tube'
_diffrn_radiation_monochromator     graphite
_diffrn_measurement_device_type     'Siemens P4'
_diffrn_measurement_method     '\w scans'
_diffrn_detector_area_resol_mean     ?
_diffrn_reflns_number     6449
_diffrn_reflns_av_R_equivalents     0.0137
_diffrn_reflns_av_sigmaI/netI     0.0352
_diffrn_reflns_theta_min     1.12
_diffrn_reflns_theta_max     25.25
_diffrn_reflns_theta_full     25.25
_diffrn_measured_fraction_theta_max     0.996
_diffrn_measured_fraction_theta_full     0.996
_diffrn_reflns_limit_h_min     0
_diffrn_reflns_limit_h_max     9
_diffrn_reflns_limit_k_min     -13
_diffrn_reflns_limit_k_max     13
_diffrn_reflns_limit_l_min     -22
_diffrn_reflns_limit_l_max     22
_diffrn_standards_number     3
_diffrn_standards_interval_count     97
_diffrn_standards_interval_time     ?
_diffrn_standards_decay_%     5.21
_refine_special_details
;
Refinement of <i>F</i>^2^ against ALL reflections. The weighted <i>R</i>-factor
<i>wR</i> and goodness of fit <i>S</i> are based on <i>F</i>^2^, conventional
<i>R</i>-factors <i>R</i> are based on <i>F</i>, with <i>F</i> set to zero for
negative <i>F</i>^2^. The threshold expression of <i>F</i>^2^ >
\s(<i>F</i>^2^) is used only for calculating <i>R</i>-factors(gt) <i>etc</i>.
and is not relevant to the choice of reflections for refinement.
<i>R</i>-factors based on <i>F</i>^2^ are statistically about twice as large
as those based on <i>F</i>, and <i>R</i>- factors based on ALL data will be
even larger.
;
_reflns_number_total     5764
_reflns_number_gt     4393
_reflns_threshold_expression     I>2\s(I)
_refine_ls_structure_factor_coef     Fsqd
_refine_ls_matrix_type     full
_refine_ls_R_factor_all     0.0501
_refine_ls_R_factor_gt     0.0376
_refine_ls_wR_factor_gt     0.1117
_refine_ls_wR_factor_ref     0.1151
_refine_ls_goodness_of_fit_ref     1.055
_refine_ls_restrained_S_all     1.054
_refine_ls_number_reflns     5764
_refine_ls_number_parameters     464
_refine_ls_number_restraints     12
_refine_ls_hydrogen_treatment     mixed
_refine_ls_weighting_scheme     calc
_refine_ls_weighting_details
                 'calc w=1/[\s^2^(Fo^2^)+(0.0720P)^2^] where P=(Fo^2^+2Fc^2^)/3'
_atom_sites_solution_hydrogens     geom
_atom_sites_solution_primary     direct
_atom_sites_solution_secondary     difmap
_refine_ls_shift/su_max     0.000
_refine_ls_shift/su_mean     0.000
_refine_diff_density_max     0.852
_refine_diff_density_min     -0.564
_refine_ls_extinction_method     SHELXL
_refine_ls_extinction_coef     0.0031(8)
_refine_ls_extinction_expression
                                  'Fc^*^=kFc[1+0.001xFc^2^\l^3^/sin(2\q)]^-1/4^'
loop_
    _atom_type_symbol
    _atom_type_description
    _atom_type_scat_dispersion_real
    _atom_type_scat_dispersion_imag
    _atom_type_scat_source
    'C' 'C' 0.0033 0.0016
                         'International Tables Vol C Tables 4.2.6.8 and 6.1.1.4'
    'H' 'H' 0.0000 0.0000
                         'International Tables Vol C Tables 4.2.6.8 and 6.1.1.4'
    'N' 'N' 0.0061 0.0033
                         'International Tables Vol C Tables 4.2.6.8 and 6.1.1.4'
    'O' 'O' 0.0106 0.0060
                         'International Tables Vol C Tables 4.2.6.8 and 6.1.1.4'
    'S' 'S' 0.1246 0.1234
                         'International Tables Vol C Tables 4.2.6.8 and 6.1.1.4'
    'Co' 'Co' 0.3494 0.9721
                         'International Tables Vol C Tables 4.2.6.8 and 6.1.1.4'
_computing_data_collection     'XSCANS (Siemens, 1994)'
_computing_cell_refinement     'XSCANS (Siemens, 1994)'
_computing_data_reduction     'SHELXTL (Sheldrick, 2008)'
_computing_structure_solution     'SHELXS97 (Sheldrick, 2008)'
_computing_structure_refinement     'SHELXL97 (Sheldrick, 2008)'
_computing_molecular_graphics     'SHELXTL (Sheldrick, 2008)'
_computing_publication_material     '<i>publCIF</i> (Westrip, 2009)'
loop_
    _atom_site_type_symbol
    _atom_site_label
    _atom_site_fract_x
    _atom_site_fract_y
    _atom_site_fract_z
    _atom_site_U_iso_or_equiv
    _atom_site_adp_type
    _atom_site_calc_flag
    _atom_site_refinement_flags
    _atom_site_occupancy
    _atom_site_disorder_assembly
    _atom_site_disorder_group
    Co Co1 0.39588(6) 0.16129(4) 0.22274(2) 0.02522(14) Uani d . 1 . .
    S S1 0.10792(13) 0.07289(9) 0.13827(5) 0.0355(2) Uani d . 1 . .
    O O1 0.5728(3) 0.1640(2) 0.28894(13) 0.0309(6) Uani d . 1 . .
    O O2 0.8277(4) -0.1552(3) 0.56195(14) 0.0439(7) Uani d . 1 . .
    O O3 0.2421(4) 0.1591(2) 0.14400(14) 0.0408(6) Uani d . 1 . .
    O O4 0.1212(5) 0.0544(3) 0.06499(18) 0.0694(10) Uani d . 1 . .
    O O5 -0.0634(4) 0.1062(3) 0.1714(2) 0.0662(10) Uani d . 1 . .
    O O6 0.1953(4) 0.2399(2) 0.28909(15) 0.0388(6) Uani d D 1 . .
    O O7 0.4814(5) 0.3345(3) 0.16357(19) 0.0521(8) Uani d D 1 . .
    O O8 0.5882(4) 0.0785(3) 0.15431(16) 0.0397(6) Uani d D 1 . .
    N N1 0.2960(4) -0.0072(2) 0.28662(16) 0.0275(6) Uani d . 1 . .
    C C1 0.6084(4) 0.0813(3) 0.34091(18) 0.0245(7) Uani d . 1 . .
    C C2 0.7575(5) 0.0979(3) 0.3726(2) 0.0329(8) Uani d . 1 . .
    H H2 0.8324 0.1650 0.3524 0.039 Uiso calc R 1 . .
    C C3 0.7932(5) 0.0190(3) 0.4310(2) 0.0334(8) Uani d . 1 . .
    H H3 0.8917 0.0325 0.4501 0.040 Uiso calc R 1 . .
    C C4 0.6816(5) -0.0842(3) 0.46352(18) 0.0294(8) Uani d . 1 . .
    C C5 0.5419(5) -0.1048(3) 0.43156(19) 0.0281(7) Uani d . 1 . .
    H H5 0.4703 -0.1735 0.4517 0.034 Uiso calc R 1 . .
    C C6 0.5031(4) -0.0269(3) 0.37025(18) 0.0254(7) Uani d . 1 . .
    C C7 0.3537(5) -0.0620(3) 0.34235(19) 0.0284(7) Uani d . 1 . .
    H H7 0.2928 -0.1328 0.3681 0.034 Uiso calc R 1 . .
    C C8 0.1392(5) -0.0632(4) 0.2712(2) 0.0441(10) Uani d . 1 . .
    H H8A 0.0365 -0.0179 0.2869 0.053 Uiso calc R 1 . .
    H H8B 0.1215 -0.1450 0.2995 0.053 Uiso calc R 1 . .
    C C9 0.1554(6) -0.0669(3) 0.1902(2) 0.0454(10) Uani d . 1 . .
    H H9A 0.0752 -0.1291 0.1853 0.055 Uiso calc R 1 . .
    H H9B 0.2741 -0.0885 0.1707 0.055 Uiso calc R 1 . .
    C C10 0.7083(5) -0.1653(3) 0.5296(2) 0.0356(9) Uani d . 1 . .
    H H10 0.6285 -0.2300 0.5487 0.043 Uiso calc R 1 . .
    Co Co2 0.88816(6) 0.51076(4) 0.22408(2) 0.02608(15) Uani d . 1 . .
    S S2 0.59985(13) 0.65643(9) 0.13838(5) 0.0374(2) Uani d . 1 . .
    O O9 1.0676(3) 0.4671(2) 0.28928(13) 0.0310(5) Uani d . 1 . .
    O O10 1.3260(4) 0.6176(3) 0.55918(15) 0.0452(7) Uani d . 1 . .
    O O11 0.7245(4) 0.5601(2) 0.14791(16) 0.0449(7) Uani d . 1 . .
    O O12 0.6213(5) 0.7151(3) 0.06321(18) 0.0702(10) Uani d . 1 . .
    O O13 0.4233(4) 0.6130(4) 0.1716(2) 0.0824(12) Uani d . 1 . .
    O O14 0.6910(4) 0.3906(2) 0.29177(15) 0.0387(6) Uani d D 1 . .
    O O15 0.9771(5) 0.3737(3) 0.1658(2) 0.0527(8) Uani d D 1 . .
    O O16 1.0798(4) 0.6313(3) 0.15392(18) 0.0515(8) Uani d D 1 . .
    N N2 0.7908(4) 0.6426(3) 0.28574(16) 0.0307(7) Uani d . 1 . .
    C C11 1.1037(4) 0.5178(3) 0.34031(18) 0.0259(7) Uani d . 1 . .
    C C12 1.2544(5) 0.4818(3) 0.3713(2) 0.0348(8) Uani d . 1 . .
    H H12 1.3302 0.4275 0.3510 0.042 Uiso calc R 1 . .
    C C13 1.2905(5) 0.5245(3) 0.4294(2) 0.0344(8) Uani d . 1 . .
    H H13 1.3897 0.4987 0.4481 0.041 Uiso calc R 1 . .
    C C14 1.1794(5) 0.6072(3) 0.46160(19) 0.0302(8) Uani d . 1 . .
    C C15 1.0381(5) 0.6493(3) 0.42994(19) 0.0282(7) Uani d . 1 . .
    H H15 0.9669 0.7065 0.4497 0.034 Uiso calc R 1 . .
    C C16 0.9990(5) 0.6087(3) 0.36925(18) 0.0268(7) Uani d . 1 . .
    C C17 0.8501(5) 0.6630(3) 0.34058(19) 0.0301(8) Uani d . 1 . .
    H H17 0.7906 0.7196 0.3653 0.036 Uiso calc R 1 . .
    C C18 0.6368(6) 0.7123(4) 0.2686(2) 0.0497(11) Uani d . 1 . .
    H H18A 0.6216 0.7781 0.2955 0.060 Uiso calc R 1 . .
    H H18B 0.5320 0.6601 0.2848 0.060 Uiso calc R 1 . .
    C C19 0.6555(6) 0.7637(3) 0.1876(3) 0.0486(11) Uani d . 1 . .
    H H19A 0.7761 0.7924 0.1677 0.058 Uiso calc R 1 . .
    H H19B 0.5801 0.8324 0.1812 0.058 Uiso calc R 1 . .
    C C20 1.2063(5) 0.6470(3) 0.5267(2) 0.0347(8) Uani d . 1 . .
    H H20 1.1252 0.6997 0.5456 0.042 Uiso calc R 1 . .
    O O17 0.5837(6) 0.1098(4) 0.0076(2) 0.0804(12) Uani d . 1 . .
    O O18 1.0564(7) 0.8005(5) 0.0353(3) 0.126(2) Uani d . 1 . .
    O O19 1.2760(9) 0.4225(5) 0.0508(3) 0.140(2) Uani d . 1 . .
    O O20 0.7769(13) 0.3685(6) 0.0427(4) 0.192(3) Uani d . 1 . .
    H H6OA 0.186(7) 0.222(4) 0.3340(7) 0.066(16) Uiso d D 1 . .
    H H6OB 0.161(6) 0.3091(19) 0.280(3) 0.065(16) Uiso d D 1 . .
    H H7OA 0.498(7) 0.402(2) 0.172(3) 0.074(17) Uiso d D 1 . .
    H H7OB 0.543(8) 0.336(6) 0.1231(18) 0.11(3) Uiso d D 1 . .
    H H8OA 0.579(6) 0.095(4) 0.1108(9) 0.047(13) Uiso d D 1 . .
    H H8OB 0.687(3) 0.092(4) 0.160(3) 0.063(16) Uiso d D 1 . .
    H H14B 0.680(6) 0.385(4) 0.3362(7) 0.050(14) Uiso d D 1 . .
    H H14A 0.671(6) 0.324(2) 0.283(3) 0.062(15) Uiso d D 1 . .
    H H15A 1.019(10) 0.384(7) 0.1220(11) 0.14(3) Uiso d D 1 . .
    H H15B 0.967(10) 0.3018(17) 0.184(4) 0.12(3) Uiso d D 1 . .
    H H16A 1.068(5) 0.680(3) 0.1173(14) 0.041(12) Uiso d D 1 . .
    H H16B 1.184(2) 0.637(5) 0.156(3) 0.09(2) Uiso d D 1 . .
loop_
    _atom_site_aniso_label
    _atom_site_aniso_U_11
    _atom_site_aniso_U_22
    _atom_site_aniso_U_33
    _atom_site_aniso_U_12
    _atom_site_aniso_U_13
    _atom_site_aniso_U_23
    Co1 0.0288(3) 0.0215(2) 0.0267(3) -0.00002(18) -0.0105(2) -0.00297(17)
    S1 0.0346(5) 0.0398(5) 0.0376(5) 0.0035(4) -0.0193(4) -0.0092(4)
    O1 0.0386(14) 0.0232(12) 0.0320(13) -0.0050(10) -0.0168(11) 0.0026(10)
    O2 0.0445(17) 0.0550(17) 0.0336(15) 0.0099(13) -0.0186(13) -0.0013(12)
    O3 0.0467(17) 0.0376(14) 0.0424(16) -0.0020(12) -0.0247(13) -0.0019(12)
    O4 0.102(3) 0.073(2) 0.0461(19) -0.001(2) -0.0377(19) -0.0213(17)
    O5 0.0338(17) 0.080(2) 0.083(2) 0.0136(16) -0.0197(17) -0.0041(19)
    O6 0.0530(18) 0.0322(14) 0.0327(16) 0.0157(13) -0.0122(13) -0.0070(12)
    O7 0.074(2) 0.0296(15) 0.050(2) -0.0173(15) -0.0160(18) 0.0040(14)
    O8 0.0302(16) 0.0518(17) 0.0382(17) 0.0038(13) -0.0062(13) -0.0121(13)
    N1 0.0258(15) 0.0237(14) 0.0331(16) -0.0022(12) -0.0084(13) -0.0028(12)
    C1 0.0236(17) 0.0261(16) 0.0251(17) 0.0031(13) -0.0051(14) -0.0078(13)
    C2 0.033(2) 0.0312(18) 0.035(2) -0.0053(15) -0.0119(16) -0.0019(15)
    C3 0.0287(19) 0.041(2) 0.034(2) 0.0033(16) -0.0141(16) -0.0077(16)
    C4 0.035(2) 0.0299(18) 0.0236(17) 0.0123(15) -0.0067(15) -0.0055(14)
    C5 0.0311(19) 0.0225(16) 0.0301(18) 0.0045(14) -0.0059(15) -0.0036(13)
    C6 0.0284(18) 0.0221(16) 0.0266(17) 0.0048(13) -0.0061(14) -0.0061(13)
    C7 0.0300(19) 0.0219(16) 0.0320(19) -0.0037(14) -0.0068(15) -0.0011(14)
    C8 0.040(2) 0.042(2) 0.050(2) -0.0151(18) -0.0230(19) 0.0081(18)
    C9 0.055(3) 0.031(2) 0.058(3) -0.0027(18) -0.028(2) -0.0123(18)
    C10 0.040(2) 0.035(2) 0.0300(19) 0.0119(16) -0.0066(17) -0.0036(15)
    Co2 0.0295(3) 0.0223(2) 0.0292(3) 0.00488(18) -0.0111(2) -0.00628(18)
    S2 0.0355(5) 0.0378(5) 0.0421(6) 0.0040(4) -0.0206(4) -0.0029(4)
    O9 0.0381(14) 0.0282(12) 0.0332(13) 0.0124(10) -0.0173(11) -0.0121(10)
    O10 0.0445(17) 0.0576(17) 0.0392(16) -0.0009(14) -0.0172(13) -0.0139(13)
    O11 0.0575(18) 0.0378(14) 0.0520(17) 0.0138(13) -0.0363(15) -0.0139(12)
    O12 0.104(3) 0.061(2) 0.0470(19) 0.014(2) -0.0361(19) 0.0065(15)
    O13 0.0363(19) 0.136(4) 0.082(3) -0.013(2) -0.0181(18) -0.030(2)
    O14 0.0518(18) 0.0307(14) 0.0344(16) -0.0106(12) -0.0103(13) -0.0055(12)
    O15 0.073(2) 0.0399(17) 0.052(2) 0.0180(16) -0.0163(18) -0.0216(15)
    O16 0.0320(17) 0.060(2) 0.0513(19) -0.0042(14) -0.0085(15) 0.0185(15)
    N2 0.0296(16) 0.0291(15) 0.0367(17) 0.0083(12) -0.0108(13) -0.0106(13)
    C11 0.0283(18) 0.0254(16) 0.0243(17) 0.0019(14) -0.0081(14) -0.0022(13)
    C12 0.035(2) 0.037(2) 0.036(2) 0.0121(16) -0.0098(17) -0.0139(16)
    C13 0.032(2) 0.037(2) 0.038(2) 0.0029(16) -0.0157(16) -0.0050(16)
    C14 0.036(2) 0.0279(17) 0.0259(18) -0.0054(15) -0.0064(15) -0.0029(14)
    C15 0.0291(19) 0.0262(17) 0.0302(18) -0.0003(14) -0.0049(15) -0.0086(14)
    C16 0.0293(18) 0.0252(16) 0.0260(18) 0.0010(14) -0.0062(14) -0.0044(13)
    C17 0.0255(18) 0.0296(18) 0.039(2) 0.0072(14) -0.0073(16) -0.0150(15)
    C18 0.039(2) 0.067(3) 0.061(3) 0.030(2) -0.027(2) -0.037(2)
    C19 0.055(3) 0.033(2) 0.068(3) 0.0159(19) -0.035(2) -0.013(2)
    C20 0.035(2) 0.038(2) 0.034(2) -0.0058(16) -0.0091(17) -0.0103(16)
    O17 0.095(3) 0.096(3) 0.055(2) 0.032(2) -0.021(2) -0.020(2)
    O18 0.126(4) 0.135(4) 0.101(4) -0.010(3) -0.055(3) 0.049(3)
    O19 0.211(7) 0.095(4) 0.095(4) 0.009(4) 0.012(4) -0.016(3)
    O20 0.281(10) 0.131(5) 0.141(6) 0.019(6) 0.005(6) -0.014(4)
_geom_special_details
;
All e.s.d.'s (except the e.s.d. in the dihedral angle between two l.s. planes)
are estimated using the full covariance matrix. The cell e.s.d.'s are taken
into account individually in the estimation of e.s.d.'s in distances, angles
and torsion angles; correlations between e.s.d.'s in cell parameters are only
used when they are defined by crystal symmetry. An approximate (isotropic)
treatment of cell e.s.d.'s is used for estimating e.s.d.'s involving l.s.
planes.
;
loop_
    _geom_bond_atom_site_label_1
    _geom_bond_atom_site_label_2
    _geom_bond_site_symmetry_2
    _geom_bond_distance
    _geom_bond_publ_flag
    Co1 O1 . 2.033(2) .
    Co1 O3 . 2.085(3) .
    Co1 O7 . 2.098(3) .
    Co1 O6 . 2.103(3) .
    Co1 N1 . 2.110(3) .
    Co1 O8 . 2.112(3) .
    S1 O4 . 1.426(3) ?
    S1 O5 . 1.434(3) ?
    S1 O3 . 1.461(3) ?
    S1 C9 . 1.768(4) ?
    O1 C1 . 1.291(4) ?
    O2 C10 . 1.222(5) ?
    O6 H6OA . 0.825(10) ?
    O6 H6OB . 0.820(10) ?
    O7 H7OA . 0.816(10) ?
    O7 H7OB . 0.817(10) ?
    O8 H8OA . 0.827(10) ?
    O8 H8OB . 0.816(10) ?
    N1 C7 . 1.276(4) ?
    N1 C8 . 1.476(4) ?
    C1 C6 . 1.429(5) ?
    C1 C2 . 1.429(5) ?
    C2 C3 . 1.354(5) ?
    C2 H2 . 0.9300 ?
    C3 C4 . 1.419(5) ?
    C3 H3 . 0.9300 ?
    C4 C5 . 1.380(5) ?
    C4 C10 . 1.452(5) ?
    C5 C6 . 1.397(5) ?
    C5 H5 . 0.9300 ?
    C6 C7 . 1.449(5) ?
    C7 H7 . 0.9300 ?
    C8 C9 . 1.523(6) ?
    C8 H8A . 0.9700 ?
    C8 H8B . 0.9700 ?
    C9 H9A . 0.9700 ?
    C9 H9B . 0.9700 ?
    C10 H10 . 0.9300 ?
    Co2 O9 . 2.031(2) .
    Co2 O11 . 2.096(3) .
    Co2 O16 . 2.096(3) .
    Co2 O15 . 2.101(3) .
    Co2 O14 . 2.102(3) .
    Co2 N2 . 2.108(3) .
    S2 O12 . 1.430(3) ?
    S2 O13 . 1.437(4) ?
    S2 O11 . 1.457(3) ?
    S2 C19 . 1.763(4) ?
    O9 C11 . 1.286(4) ?
    O10 C20 . 1.220(5) ?
    O14 H14B . 0.819(10) ?
    O14 H14A . 0.818(10) ?
    O15 H15A . 0.818(10) ?
    O15 H15B . 0.815(10) ?
    O16 H16A . 0.818(10) ?
    O16 H16B . 0.817(10) ?
    N2 C17 . 1.273(4) ?
    N2 C18 . 1.478(5) ?
    C11 C16 . 1.427(5) ?
    C11 C12 . 1.428(5) ?
    C12 C13 . 1.357(5) ?
    C12 H12 . 0.9300 ?
    C13 C14 . 1.409(5) ?
    C13 H13 . 0.9300 ?
    C14 C15 . 1.387(5) ?
    C14 C20 . 1.441(5) ?
    C15 C16 . 1.400(5) ?
    C15 H15 . 0.9300 ?
    C16 C17 . 1.452(5) ?
    C17 H17 . 0.9300 ?
    C18 C19 . 1.512(6) ?
    C18 H18A . 0.9700 ?
    C18 H18B . 0.9700 ?
    C19 H19A . 0.9700 ?
    C19 H19B . 0.9700 ?
    C20 H20 . 0.9300 ?
loop_
    _geom_angle_atom_site_label_1
    _geom_angle_atom_site_label_2
    _geom_angle_atom_site_label_3
    _geom_angle_site_symmetry_1
    _geom_angle_site_symmetry_3
    _geom_angle
    _geom_angle_publ_flag
    O1 Co1 O3 . . 172.70(11) .
    O1 Co1 O7 . . 91.29(11) .
    O3 Co1 O7 . . 85.59(12) .
    O1 Co1 O6 . . 94.61(11) .
    O3 Co1 O6 . . 91.96(11) .
    O7 Co1 O6 . . 89.35(14) .
    O1 Co1 N1 . . 89.11(10) .
    O3 Co1 N1 . . 94.45(11) .
    O7 Co1 N1 . . 176.05(14) .
    O6 Co1 N1 . . 86.70(11) .
    O1 Co1 O8 . . 87.77(11) .
    O3 Co1 O8 . . 85.74(11) .
    O7 Co1 O8 . . 91.78(14) .
    O6 Co1 O8 . . 177.35(11) .
    N1 Co1 O8 . . 92.17(11) .
    O4 S1 O5 . . 114.2(2) ?
    O4 S1 O3 . . 112.1(2) ?
    O5 S1 O3 . . 110.4(2) ?
    O4 S1 C9 . . 106.2(2) ?
    O5 S1 C9 . . 107.7(2) ?
    O3 S1 C9 . . 105.58(17) ?
    C1 O1 Co1 . . 130.0(2) ?
    S1 O3 Co1 . . 131.92(16) ?
    Co1 O6 H6OA . . 119(4) ?
    Co1 O6 H6OB . . 126(4) ?
    H6OA O6 H6OB . . 107(5) ?
    Co1 O7 H7OA . . 138(4) ?
    Co1 O7 H7OB . . 115(5) ?
    H7OA O7 H7OB . . 104(6) ?
    Co1 O8 H8OA . . 112(3) ?
    Co1 O8 H8OB . . 112(3) ?
    H8OA O8 H8OB . . 112(5) ?
    C7 N1 C8 . . 116.0(3) ?
    C7 N1 Co1 . . 124.5(2) ?
    C8 N1 Co1 . . 119.3(2) ?
    O1 C1 C6 . . 123.1(3) ?
    O1 C1 C2 . . 119.5(3) ?
    C6 C1 C2 . . 117.3(3) ?
    C3 C2 C1 . . 122.1(3) ?
    C3 C2 H2 . . 118.9 ?
    C1 C2 H2 . . 118.9 ?
    C2 C3 C4 . . 120.6(3) ?
    C2 C3 H3 . . 119.7 ?
    C4 C3 H3 . . 119.7 ?
    C5 C4 C3 . . 118.1(3) ?
    C5 C4 C10 . . 119.9(3) ?
    C3 C4 C10 . . 121.9(3) ?
    C4 C5 C6 . . 122.9(3) ?
    C4 C5 H5 . . 118.5 ?
    C6 C5 H5 . . 118.5 ?
    C5 C6 C1 . . 118.7(3) ?
    C5 C6 C7 . . 116.4(3) ?
    C1 C6 C7 . . 124.9(3) ?
    N1 C7 C6 . . 127.6(3) ?
    N1 C7 H7 . . 116.2 ?
    C6 C7 H7 . . 116.2 ?
    N1 C8 C9 . . 112.5(3) ?
    N1 C8 H8A . . 109.1 ?
    C9 C8 H8A . . 109.1 ?
    N1 C8 H8B . . 109.1 ?
    C9 C8 H8B . . 109.1 ?
    H8A C8 H8B . . 107.8 ?
    C8 C9 S1 . . 112.6(3) ?
    C8 C9 H9A . . 109.1 ?
    S1 C9 H9A . . 109.1 ?
    C8 C9 H9B . . 109.1 ?
    S1 C9 H9B . . 109.1 ?
    H9A C9 H9B . . 107.8 ?
    O2 C10 C4 . . 125.1(4) ?
    O2 C10 H10 . . 117.5 ?
    C4 C10 H10 . . 117.5 ?
    O9 Co2 O11 . . 174.22(11) .
    O9 Co2 O16 . . 87.25(12) .
    O11 Co2 O16 . . 87.63(12) .
    O9 Co2 O15 . . 90.74(12) .
    O11 Co2 O15 . . 86.58(12) .
    O16 Co2 O15 . . 90.10(15) .
    O9 Co2 O14 . . 94.59(11) .
    O11 Co2 O14 . . 90.52(12) .
    O16 Co2 O14 . . 178.13(12) .
    O15 Co2 O14 . . 89.50(14) .
    O9 Co2 N2 . . 89.28(10) .
    O11 Co2 N2 . . 93.63(11) .
    O16 Co2 N2 . . 92.44(13) .
    O15 Co2 N2 . . 177.46(14) .
    O14 Co2 N2 . . 87.96(12) .
    O12 S2 O13 . . 114.3(2) ?
    O12 S2 O11 . . 111.3(2) ?
    O13 S2 O11 . . 110.9(2) ?
    O12 S2 C19 . . 107.3(2) ?
    O13 S2 C19 . . 107.1(2) ?
    O11 S2 C19 . . 105.44(17) ?
    C11 O9 Co2 . . 129.9(2) ?
    S2 O11 Co2 . . 132.74(17) ?
    Co2 O14 H14B . . 117(3) ?
    Co2 O14 H14A . . 122(3) ?
    H14B O14 H14A . . 109(4) ?
    Co2 O15 H15A . . 126(6) ?
    Co2 O15 H15B . . 124(5) ?
    H15A O15 H15B . . 110(7) ?
    Co2 O16 H16A . . 128(3) ?
    Co2 O16 H16B . . 127(4) ?
    H16A O16 H16B . . 105(5) ?
    C17 N2 C18 . . 116.3(3) ?
    C17 N2 Co2 . . 124.2(2) ?
    C18 N2 Co2 . . 119.4(2) ?
    O9 C11 C16 . . 123.4(3) ?
    O9 C11 C12 . . 119.5(3) ?
    C16 C11 C12 . . 117.0(3) ?
    C13 C12 C11 . . 122.1(3) ?
    C13 C12 H12 . . 118.9 ?
    C11 C12 H12 . . 118.9 ?
    C12 C13 C14 . . 120.8(3) ?
    C12 C13 H13 . . 119.6 ?
    C14 C13 H13 . . 119.6 ?
    C15 C14 C13 . . 118.4(3) ?
    C15 C14 C20 . . 119.5(3) ?
    C13 C14 C20 . . 122.1(3) ?
    C14 C15 C16 . . 122.2(3) ?
    C14 C15 H15 . . 118.9 ?
    C16 C15 H15 . . 118.9 ?
    C15 C16 C11 . . 119.2(3) ?
    C15 C16 C17 . . 116.3(3) ?
    C11 C16 C17 . . 124.5(3) ?
    N2 C17 C16 . . 128.0(3) ?
    N2 C17 H17 . . 116.0 ?
    C16 C17 H17 . . 116.0 ?
    N2 C18 C19 . . 112.6(3) ?
    N2 C18 H18A . . 109.1 ?
    C19 C18 H18A . . 109.1 ?
    N2 C18 H18B . . 109.1 ?
    C19 C18 H18B . . 109.1 ?
    H18A C18 H18B . . 107.8 ?
    C18 C19 S2 . . 112.4(3) ?
    C18 C19 H19A . . 109.1 ?
    S2 C19 H19A . . 109.1 ?
    C18 C19 H19B . . 109.1 ?
    S2 C19 H19B . . 109.1 ?
    H19A C19 H19B . . 107.9 ?
    O10 C20 C14 . . 125.8(4) ?
    O10 C20 H20 . . 117.1 ?
    C14 C20 H20 . . 117.1 ?
loop_
    _geom_torsion_atom_site_label_1
    _geom_torsion_atom_site_label_2
    _geom_torsion_atom_site_label_3
    _geom_torsion_atom_site_label_4
    _geom_torsion_site_symmetry_1
    _geom_torsion_site_symmetry_2
    _geom_torsion_site_symmetry_3
    _geom_torsion_site_symmetry_4
    _geom_torsion
    _geom_torsion_publ_flag
    O3 Co1 O1 C1 . . . . -111.7(7) ?
    O7 Co1 O1 C1 . . . . -176.3(3) ?
    O6 Co1 O1 C1 . . . . 94.2(3) ?
    N1 Co1 O1 C1 . . . . 7.6(3) ?
    O8 Co1 O1 C1 . . . . -84.6(3) ?
    O4 S1 O3 Co1 . . . . -139.7(2) ?
    O5 S1 O3 Co1 . . . . 91.8(3) ?
    C9 S1 O3 Co1 . . . . -24.4(3) ?
    O1 Co1 O3 S1 . . . . 121.5(7) ?
    O7 Co1 O3 S1 . . . . -173.6(3) ?
    O6 Co1 O3 S1 . . . . -84.4(2) ?
    N1 Co1 O3 S1 . . . . 2.4(2) ?
    O8 Co1 O3 S1 . . . . 94.3(2) ?
    O1 Co1 N1 C7 . . . . 0.2(3) ?
    O3 Co1 N1 C7 . . . . 173.8(3) ?
    O7 Co1 N1 C7 . . . . -95.6(18) ?
    O6 Co1 N1 C7 . . . . -94.5(3) ?
    O8 Co1 N1 C7 . . . . 87.9(3) ?
    O1 Co1 N1 C8 . . . . 174.7(3) ?
    O3 Co1 N1 C8 . . . . -11.7(3) ?
    O7 Co1 N1 C8 . . . . 78.9(18) ?
    O6 Co1 N1 C8 . . . . 80.1(3) ?
    O8 Co1 N1 C8 . . . . -97.5(3) ?
    Co1 O1 C1 C6 . . . . -10.9(5) ?
    Co1 O1 C1 C2 . . . . 170.5(2) ?
    O1 C1 C2 C3 . . . . 174.6(3) ?
    C6 C1 C2 C3 . . . . -4.1(5) ?
    C1 C2 C3 C4 . . . . -0.3(6) ?
    C2 C3 C4 C5 . . . . 3.3(5) ?
    C2 C3 C4 C10 . . . . -175.2(3) ?
    C3 C4 C5 C6 . . . . -1.9(5) ?
    C10 C4 C5 C6 . . . . 176.6(3) ?
    C4 C5 C6 C1 . . . . -2.5(5) ?
    C4 C5 C6 C7 . . . . 179.0(3) ?
    O1 C1 C6 C5 . . . . -173.3(3) ?
    C2 C1 C6 C5 . . . . 5.3(5) ?
    O1 C1 C6 C7 . . . . 5.1(5) ?
    C2 C1 C6 C7 . . . . -176.3(3) ?
    C8 N1 C7 C6 . . . . -179.4(3) ?
    Co1 N1 C7 C6 . . . . -4.7(5) ?
    C5 C6 C7 N1 . . . . -178.4(3) ?
    C1 C6 C7 N1 . . . . 3.1(6) ?
    C7 N1 C8 C9 . . . . -135.3(3) ?
    Co1 N1 C8 C9 . . . . 49.7(4) ?
    N1 C8 C9 S1 . . . . -80.4(4) ?
    O4 S1 C9 C8 . . . . -177.7(3) ?
    O5 S1 C9 C8 . . . . -54.9(3) ?
    O3 S1 C9 C8 . . . . 63.1(3) ?
    C5 C4 C10 O2 . . . . 179.9(3) ?
    C3 C4 C10 O2 . . . . -1.7(6) ?
    O11 Co2 O9 C11 . . . . 113.8(9) ?
    O16 Co2 O9 C11 . . . . 86.0(3) ?
    O15 Co2 O9 C11 . . . . 176.1(3) ?
    O14 Co2 O9 C11 . . . . -94.4(3) ?
    N2 Co2 O9 C11 . . . . -6.5(3) ?
    O12 S2 O11 Co2 . . . . 134.6(3) ?
    O13 S2 O11 Co2 . . . . -97.1(3) ?
    C19 S2 O11 Co2 . . . . 18.5(3) ?
    O9 Co2 O11 S2 . . . . -115.9(9) ?
    O16 Co2 O11 S2 . . . . -88.1(3) ?
    O15 Co2 O11 S2 . . . . -178.4(3) ?
    O14 Co2 O11 S2 . . . . 92.2(3) ?
    N2 Co2 O11 S2 . . . . 4.2(3) ?
    O9 Co2 N2 C17 . . . . -0.8(3) ?
    O11 Co2 N2 C17 . . . . -175.8(3) ?
    O16 Co2 N2 C17 . . . . -88.0(3) ?
    O15 Co2 N2 C17 . . . . 90(3) ?
    O14 Co2 N2 C17 . . . . 93.8(3) ?
    O9 Co2 N2 C18 . . . . -176.8(3) ?
    O11 Co2 N2 C18 . . . . 8.2(3) ?
    O16 Co2 N2 C18 . . . . 95.9(3) ?
    O15 Co2 N2 C18 . . . . -86(3) ?
    O14 Co2 N2 C18 . . . . -82.2(3) ?
    Co2 O9 C11 C16 . . . . 10.3(5) ?
    Co2 O9 C11 C12 . . . . -170.5(2) ?
    O9 C11 C12 C13 . . . . -174.2(3) ?
    C16 C11 C12 C13 . . . . 5.0(5) ?
    C11 C12 C13 C14 . . . . -0.2(6) ?
    C12 C13 C14 C15 . . . . -3.6(5) ?
    C12 C13 C14 C20 . . . . 175.1(3) ?
    C13 C14 C15 C16 . . . . 2.6(5) ?
    C20 C14 C15 C16 . . . . -176.2(3) ?
    C14 C15 C16 C11 . . . . 2.3(5) ?
    C14 C15 C16 C17 . . . . -178.4(3) ?
    O9 C11 C16 C15 . . . . 173.3(3) ?
    C12 C11 C16 C15 . . . . -5.9(5) ?
    O9 C11 C16 C17 . . . . -6.0(5) ?
    C12 C11 C16 C17 . . . . 174.8(3) ?
    C18 N2 C17 C16 . . . . -179.5(4) ?
    Co2 N2 C17 C16 . . . . 4.4(5) ?
    C15 C16 C17 N2 . . . . 178.9(3) ?
    C11 C16 C17 N2 . . . . -1.9(6) ?
    C17 N2 C18 C19 . . . . 134.9(4) ?
    Co2 N2 C18 C19 . . . . -48.8(4) ?
    N2 C18 C19 S2 . . . . 81.6(4) ?
    O12 S2 C19 C18 . . . . 179.6(3) ?
    O13 S2 C19 C18 . . . . 56.5(4) ?
    O11 S2 C19 C18 . . . . -61.7(4) ?
    C15 C14 C20 O10 . . . . -179.3(3) ?
    C13 C14 C20 O10 . . . . 2.0(6) ?
loop_
    _geom_hbond_atom_site_label_D
    _geom_hbond_atom_site_label_H
    _geom_hbond_atom_site_label_A
    _geom_hbond_site_symmetry_A
    _geom_hbond_distance_DH
    _geom_hbond_distance_HA
    _geom_hbond_distance_DA
    _geom_hbond_angle_DHA
    O6 H6OA O2 2_656 0.825(10) 1.954(14) 2.772(4) 171(5)
    O6 H6OB O9 1_455 0.820(10) 1.945(18) 2.739(3) 163(5)
    O7 H7OA O13 . 0.816(10) 2.45(3) 3.194(6) 153(5)
    O7 H7OB O20 . 0.817(10) 2.12(3) 2.877(9) 155(7)
    O8 H8OA O17 . 0.827(10) 1.924(14) 2.742(5) 170(4)
    O8 H8OB O5 1_655 0.816(10) 1.996(13) 2.807(4) 173(5)
    O14 H14A O1 . 0.818(10) 1.938(17) 2.732(3) 163(5)
    O14 H14B O10 2_766 0.819(10) 1.968(12) 2.784(4) 175(5)
    O15 H15B O5 1_655 0.815(10) 2.28(4) 3.012(5) 150(7)
    O15 H15A O19 . 0.818(10) 2.17(5) 2.831(7) 138(7)
    O16 H16A O18 . 0.818(10) 1.875(12) 2.691(5) 175(4)
    O16 H16B O13 1_655 0.817(10) 1.945(17) 2.748(5) 167(6)
data_global
_journal_date_recd_electronic     2009-08-04
_journal_date_accepted     2009-08-07
_journal_name_full     'Acta Crystallographica, Section E'
_journal_year     2009
_journal_volume     65
_journal_issue      9
_journal_page_first     m1067
_journal_page_last     m1068
_journal_paper_category     QM
_journal_coeditor_code     BT5026
_publ_contact_author_name     'Ju-Lan Zeng'
_publ_contact_author_address
;
School of Chemistry and Environmental Engineering, Changsha University of
 Science and Technology, Changsha 410076, People's Republic of China
;
_publ_contact_author_email     'julan_zeng@yahoo.com.cn'
_publ_contact_author_fax     '86 731 5248733'
_publ_contact_author_phone     '86 731 5248733'
_publ_section_title
;\
Triaqua(2-{[(<i>E</i>)-5-formyl-2-\
oxidobenzylidene]amino}ethanesulfonato)cobalt(II) dihydrate
;
loop_
    _publ_author_name
    _publ_author_footnote
    _publ_author_address
    'Zeng, Ju-Lan' .
;
School of Chemistry and Biological Engineering,
Changsha University of Science & Technology,
Changsha 410004,
People's Republic of China
;
    'Jiang, Yi-Min' .
;
College of Chemistry and Chemical Engineering,
Guangxi Normal University,
Guilin 541004,
People's Republic of China
;
    'Sun, Li-Xian' .
;
School of Chemistry and Biological Engineering,
Changsha University of Science & Technology,
Changsha 410004,
People's Republic of China
;
    'Cao, Zhong' .
;
School of Chemistry and Biological Engineering,
Changsha University of Science & Technology,
Changsha 410004,
People's Republic of China
;
    'Yang, Dao-Wu' .
;
School of Chemistry and Biological Engineering,
Changsha University of Science & Technology,
Changsha 410004,
People's Republic of China
;
