# Supplementary material for: Triaqua(2-{[(E)-5-formyl-2-oxidobenzyl­idene]amino}ethanesulfonato)cobalt(II) dihydrate
Source: Acta Crystallogr Sect E Struct Rep Online. 2009 Aug 12;65(Pt 9):m1067–8. doi: 10.1107/S1600536809031274 (PMC2969992; doi:10.1107/S1600536809031274)
Supplement: Supplementary file 2 [file e-65-m1067-Isup2.hkl]

# 
# h,k,l, Fc-squared, Fo-squared, sigma(Fo-squared) and status flag 
# 
data_I
_shelx_title ' C:\XSCANS\Y1603 in     P-1' 
_shelx_refln_list_code          4 
_shelx_F_calc_maximum      192.78 
_exptl_crystal_F_000       836.00 
_reflns_d_resolution_high  0.8331 
 
loop_ 
 _symmetry_equiv_pos_as_xyz 
 'x, y, z' 
 '-x, -y, -z' 
 
_cell_length_a     7.7480 
_cell_length_b    11.2670 
_cell_length_c    18.9410 
_cell_angle_alpha  79.040 
_cell_angle_beta   78.810 
_cell_angle_gamma  89.590 
 
_shelx_F_squared_multiplier     1.000 
 
loop_ 
 _refln_index_h 
 _refln_index_k 
 _refln_index_l 
 _refln_F_squared_calc 
 _refln_F_squared_meas 
 _refln_F_squared_sigma 
 _refln_observed_status 
   1   0   0        3.76        1.13      4.37 o 
   2   0   0      129.46       67.50     10.38 o 
   3   0   0       24.25       18.79     10.31 o 
   4   0   0     7206.91     7177.59     52.53 o 
   5   0   0       33.63       35.90     16.28 o 
   6   0   0     1865.26     1926.62     40.82 o 
   7   0   0       75.32       78.40     23.01 o 
   8   0   0      181.73      165.99     26.55 o 
   9   0   0        1.19       -4.66     24.36 o 
  -9   1   0      117.50       95.19     26.98 o 
  -8   1   0       21.04       36.78     22.14 o 
  -7   1   0      671.14      698.00     31.37 o 
  -6   1   0      151.29      130.01     22.11 o 
  -5   1   0       38.14       99.81     18.86 o 
  -4   1   0     2442.94     2327.47     32.42 o 
  -3   1   0       86.88      107.11     10.71 o 
  -2   1   0     1551.73     1479.28     18.03 o 
  -1   1   0      204.50      292.17      6.93 o 
   0   1   0      462.11      556.38      4.43 o 
   1   1   0    19535.21    19796.93    231.92 o 
   2   1   0     3571.43     3179.35     25.49 o 
   3   1   0      511.85      471.20     14.36 o 
   4   1   0      495.59      519.18     18.33 o 
   5   1   0     2582.18     2433.11     38.21 o 
   6   1   0      101.80       79.39     21.96 o 
   7   1   0      451.70      474.20     29.21 o 
   8   1   0       61.87       67.36     24.43 o 
   9   1   0       95.27      112.96     29.31 o 
  -9   2   0       96.35      103.38     27.82 o 
  -8   2   0       59.03       62.70     23.56 o 
  -7   2   0      133.59      121.70     23.27 o 
  -6   2   0      302.43      234.09     28.77 o 
  -5   2   0     6814.05     6825.67     60.90 o 
  -4   2   0       12.28      -24.80     24.80 o 
  -3   2   0      961.02      971.70     18.97 o 
  -2   2   0       19.14        7.32      8.78 o 
  -1   2   0    12948.08    13066.14     47.12 o 
   0   2   0     7403.90     8041.45     21.66 o 
   1   2   0     2354.49     2671.71     21.18 o 
   2   2   0      721.63      653.14     14.55 o 
   3   2   0      391.41      358.84     14.50 o 
   4   2   0     1164.04     1144.82     24.95 o 
   5   2   0     3795.88     3681.30     50.33 o 
   6   2   0       79.44       90.93     24.40 o 
   7   2   0       22.39       26.36     21.70 o 
   8   2   0      129.55      145.81     24.87 o 
  -8   3   0      361.05      299.72     32.31 o 
  -7   3   0      545.59      583.70     28.82 o 
  -6   3   0      151.64      123.16     23.02 o 
  -5   3   0      445.91      482.52     23.06 o 
  -4   3   0     2963.39     2983.71     39.01 o 
  -3   3   0       18.74       26.00     10.60 o 
  -2   3   0     3378.08     3786.84     33.37 o 
  -1   3   0     4639.92     5207.90     34.50 o 
   0   3   0      318.07      382.95      8.20 o 
   1   3   0     2111.61     2130.32     22.52 o 
   2   3   0     1925.82     1965.89     25.00 o 
   3   3   0       48.20      114.74     13.04 o 
   4   3   0      600.22      474.68     24.63 o 
   5   3   0       25.28       22.98     17.37 o 
   6   3   0     3255.69     3472.44     51.91 o 
   7   3   0        8.44        4.33     20.14 o 
   8   3   0       29.54       28.00     23.56 o 
  -8   4   0        0.40        7.83     23.63 o 
  -7   4   0        5.30      -10.20     23.05 o 
  -6   4   0      160.38      219.49     22.36 o 
  -5   4   0     4248.44     4243.07     56.26 o 
  -4   4   0       47.25       67.26     15.37 o 
  -3   4   0      293.05      329.67     15.70 o 
  -2   4   0       38.48       95.77     10.71 o 
  -1   4   0       24.12       39.44      9.83 o 
   0   4   0    10043.99    10410.80     34.99 o 
   1   4   0    10752.22    11241.22     54.65 o 
   2   4   0     1300.14     1094.22     22.48 o 
   3   4   0     1332.32     1403.14     26.45 o 
   4   4   0      153.10      156.53     17.19 o 
   5   4   0     2370.18     2317.18     41.61 o 
   6   4   0      748.26      805.30     30.24 o 
   7   4   0      235.40      230.68     25.49 o 
   8   4   0      383.50      424.72     30.23 o 
  -8   5   0     1414.81     1438.49     46.07 o 
  -7   5   0      201.37      198.73     23.74 o 
  -6   5   0       22.86       28.22     19.52 o 
  -5   5   0     1956.92     2006.90     38.49 o 
  -4   5   0     9830.96     9531.53     73.00 o 
  -3   5   0      528.21      477.70     19.57 o 
  -2   5   0     1548.88     1700.56     27.41 o 
  -1   5   0      503.99      531.12     17.53 o 
   0   5   0     1053.81     1007.98     14.06 o 
   1   5   0      631.58      503.92     19.87 o 
   2   5   0     7314.17     6915.63     52.13 o 
   3   5   0     1418.45     1278.18     26.96 o 
   4   5   0       15.18        6.12     15.18 o 
   5   5   0      377.61      374.96     25.02 o 
   6   5   0     1434.49     1433.92     38.72 o 
   7   5   0      178.03      187.26     25.97 o 
   8   5   0       28.86       30.48     24.29 o 
  -8   6   0      128.04      127.02     27.06 o 
  -7   6   0       20.70       20.10     22.21 o 
  -6   6   0      663.84      681.22     30.42 o 
  -5   6   0      125.03      146.10     22.61 o 
  -4   6   0     1280.24     1190.51     31.83 o 
  -3   6   0      730.25      805.53     25.00 o 
  -2   6   0      319.00      378.73     18.18 o 
  -1   6   0     3030.82     3041.71     37.63 o 
   0   6   0     4106.06     4399.56     54.80 o 
   1   6   0      921.86      960.38     25.34 o 
   2   6   0      312.14      645.19     23.50 o 
   3   6   0        0.70       14.93     15.58 o 
   4   6   0       93.23       99.81     18.28 o 
   5   6   0      105.39      129.78     20.43 o 
   6   6   0      463.92      491.75     29.47 o 
   7   6   0       55.77       47.16     22.94 o 
   8   6   0       66.54       74.03     26.87 o 
  -7   7   0      436.35      410.06     31.80 o 
  -6   7   0      184.74      213.04     24.69 o 
  -5   7   0      800.65      706.91     33.45 o 
  -4   7   0     1009.09      931.96     32.44 o 
  -3   7   0     3497.15     3663.93     47.52 o 
  -2   7   0      628.89      561.82     23.25 o 
  -1   7   0      102.57      119.59     17.04 o 
   0   7   0     4035.55     4340.31     33.54 o 
   1   7   0     9685.97     9509.93     68.79 o 
   2   7   0       19.45        6.59     15.29 o 
   3   7   0       47.28       31.39     18.06 o 
   4   7   0      831.24      870.70     29.70 o 
   5   7   0      503.20      460.60     27.61 o 
   6   7   0        0.44        2.33     21.59 o 
   7   7   0      327.02      281.79     30.41 o 
  -7   8   0       79.52      111.03     25.20 o 
  -6   8   0      480.02      508.21     32.13 o 
  -5   8   0       23.86       21.05     18.75 o 
  -4   8   0        9.95       22.98     18.79 o 
  -3   8   0       33.64       35.21     18.39 o 
  -2   8   0     1026.81     1062.53     30.95 o 
  -1   8   0      688.50      718.59     25.36 o 
   0   8   0      452.44      467.31     19.08 o 
   1   8   0      644.53      671.76     26.05 o 
   2   8   0      501.47      526.28     25.50 o 
   3   8   0        6.03       -0.47     18.82 o 
   4   8   0      136.55      135.54     22.98 o 
   5   8   0      192.79      170.91     24.73 o 
   6   8   0      336.33      308.27     28.77 o 
   7   8   0       32.92       38.85     26.40 o 
  -6   9   0      261.95      283.92     32.34 o 
  -5   9   0        0.18      -13.65     21.01 o 
  -4   9   0      359.08      330.69     24.55 o 
  -3   9   0      148.01      189.00     20.98 o 
  -2   9   0       45.83       73.19     20.68 o 
  -1   9   0       14.78       -7.61     17.73 o 
   0   9   0     2600.77     2755.19     31.47 o 
   1   9   0      607.69      551.93     26.67 o 
   2   9   0        3.54        4.81     17.81 o 
   3   9   0      255.66      248.57     22.62 o 
   4   9   0     2476.01     2446.88     50.90 o 
   5   9   0       15.72       14.64     23.85 o 
   6   9   0        6.92       19.44     23.74 o 
  -6  10   0       48.73       41.22     26.04 o 
  -5  10   0      692.62      757.95     36.50 o 
  -4  10   0       13.01       12.49     20.61 o 
  -3  10   0      254.90      295.87     24.18 o 
  -2  10   0      157.22      142.57     20.79 o 
  -1  10   0      151.65      144.06     23.71 o 
   0  10   0      228.14      228.88     15.47 o 
   1  10   0      785.38      884.52     31.08 o 
   2  10   0      115.43       97.41     21.34 o 
   3  10   0       76.51       85.14     24.32 o 
   4  10   0      156.84      161.07     24.51 o 
   5  10   0      622.24      697.10     34.79 o 
  -5  11   0      150.87      167.08     26.15 o 
  -4  11   0      242.30      243.79     26.18 o 
  -3  11   0      160.16      131.86     24.22 o 
  -2  11   0      370.66      330.61     29.14 o 
  -1  11   0     1312.39     1281.87     37.80 o 
   0  11   0       42.84       52.45     15.23 o 
   1  11   0      184.60      184.05     23.49 o 
   2  11   0      459.86      455.28     28.34 o 
   3  11   0      172.49      209.50     25.46 o 
   4  11   0       14.42       34.26     24.65 o 
  -3  12   0      214.95      227.14     26.44 o 
  -2  12   0      344.08      346.80     28.81 o 
  -1  12   0      353.73      375.54     29.10 o 
   0  12   0     1608.83     1605.55     31.10 o 
   1  12   0       29.21        5.50     23.27 o 
   2  12   0      271.71      309.56     27.10 o 
   3  12   0       10.00        2.99     22.50 o 
  -1  13   0        5.24       10.52     28.04 o 
   0  13   0      204.95      190.05     18.50 o 
   1  13   0      223.29      261.88     27.97 o 
  -1 -13   1       28.06       25.16     24.36 o 
   0 -13   1        3.26       -2.73     16.59 o 
   1 -13   1      831.91      803.76     38.15 o 
  -3 -12   1       35.66       24.98     23.19 o 
  -2 -12   1       43.40       40.86     23.78 o 
  -1 -12   1      319.21      338.75     28.48 o 
   0 -12   1        3.56        0.58     17.82 o 
   1 -12   1       58.84       59.72     23.20 o 
   2 -12   1      301.39      295.69     25.97 o 
   3 -12   1       57.60       69.77     24.51 o 
  -4 -11   1      326.82      335.07     30.56 o 
  -3 -11   1      792.15      781.26     36.76 o 
  -2 -11   1       34.29       22.50     21.41 o 
  -1 -11   1      141.60      132.41     22.91 o 
   0 -11   1      955.30      972.73     29.46 o 
   1 -11   1        9.34       11.25     23.16 o 
   2 -11   1      195.47      210.24     24.91 o 
   3 -11   1      304.95      294.90     26.55 o 
   4 -11   1       39.77       10.16     22.18 o 
   5 -11   1        2.49       13.55     22.90 o 
  -5 -10   1      199.80      200.80     27.39 o 
  -4 -10   1        0.77        0.55     21.66 o 
  -3 -10   1      768.20      740.36     32.68 o 
  -2 -10   1       37.39       37.69     20.68 o 
  -1 -10   1      219.67      255.91     24.07 o 
   0 -10   1      606.93      603.59     38.96 o 
   1 -10   1     2314.95     2268.74     44.88 o 
   2 -10   1        1.16       -1.49     17.77 o 
   3 -10   1       35.75       35.07     19.81 o 
   4 -10   1       16.17       20.72     20.25 o 
   5 -10   1      221.89      228.49     27.17 o 
   6 -10   1      230.57      242.40     28.70 o 
  -6  -9   1       31.27       39.43     23.60 o 
  -5  -9   1      275.76      278.76     28.30 o 
  -4  -9   1      855.69      872.80     36.11 o 
  -3  -9   1       11.44       -3.93     18.02 o 
  -2  -9   1      542.64      511.15     27.03 o 
  -1  -9   1     1156.32     1206.26     34.41 o 
   0  -9   1      231.19      262.57     16.06 o 
   1  -9   1        3.44        3.46     18.50 o 
   2  -9   1     1944.92     1884.77     39.80 o 
   3  -9   1      755.69      742.29     29.95 o 
   4  -9   1        6.18       -2.69     17.81 o 
   5  -9   1      394.64      412.06     27.39 o 
   6  -9   1      758.83      774.78     37.82 o 
  -6  -8   1       47.16       56.99     24.07 o 
  -5  -8   1      750.41      752.15     33.23 o 
  -4  -8   1     1264.11     1178.02     36.53 o 
  -3  -8   1      111.24       93.77     19.66 o 
  -2  -8   1      201.17      176.05     21.82 o 
  -1  -8   1     1840.69     1938.33     37.14 o 
   0  -8   1      470.77      465.59     27.47 o 
   1  -8   1       35.30       39.95     16.86 o 
   2  -8   1      480.00      442.55     23.61 o 
   3  -8   1     1219.79     1221.79     32.63 o 
   4  -8   1      880.39      968.65     31.49 o 
   5  -8   1       23.36       18.21     23.09 o 
   6  -8   1      352.74      369.90     33.18 o 
   7  -8   1       10.56       -1.82     23.30 o 
  -7  -7   1      217.94      243.82     29.21 o 
  -6  -7   1        7.86       -4.04     21.05 o 
  -5  -7   1      303.29      286.24     25.49 o 
  -4  -7   1      109.61      129.17     22.07 o 
  -3  -7   1      465.01      414.90     22.95 o 
  -2  -7   1      158.60      124.88     17.52 o 
  -1  -7   1      456.65      343.84     23.43 o 
   0  -7   1      149.23      109.22     12.44 o 
   1  -7   1     3587.52     3512.39     42.42 o 
   2  -7   1       30.90       41.26     16.02 o 
   3  -7   1      425.43      436.52     24.23 o 
   4  -7   1      314.16      312.07     23.75 o 
   5  -7   1     1545.07     1342.58     41.42 o 
   6  -7   1       27.77       17.73     20.50 o 
   7  -7   1       67.90       79.09     24.51 o 
  -7  -6   1        2.47       -5.53     24.94 o 
  -6  -6   1      358.91      402.76     30.45 o 
  -5  -6   1      177.91      181.43     21.81 o 
  -4  -6   1        5.88       -3.50     16.93 o 
  -3  -6   1       87.85       77.24     15.91 o 
  -2  -6   1     4892.48     5087.96     49.90 o 
  -1  -6   1      327.92      401.11     18.14 o 
   0  -6   1      364.66      345.10     12.04 o 
   1  -6   1       45.17       63.18     13.76 o 
   2  -6   1     5567.29     5903.94     54.84 o 
   3  -6   1     1011.96     1024.17     27.52 o 
   4  -6   1      541.31      554.59     26.60 o 
   5  -6   1      722.38      657.37     28.53 o 
   6  -6   1      301.56      357.58     24.84 o 
   7  -6   1       15.40       31.90     24.03 o 
   8  -6   1       96.26       84.63     25.09 o 
  -8  -5   1        0.83       11.25     23.30 o 
  -7  -5   1      425.32      389.30     30.01 o 
  -6  -5   1       26.05       16.28     22.94 o 
  -5  -5   1       26.43        9.07     19.08 o 
  -4  -5   1       10.94        6.01     16.13 o 
  -3  -5   1     1120.37     1129.00     27.09 o 
  -2  -5   1     1305.41     1342.47     26.74 o 
  -1  -5   1     3086.70     3177.13     34.25 o 
   0  -5   1     3381.88     3591.08     24.32 o 
   1  -5   1     1255.35     1236.76     23.24 o 
   2  -5   1      579.67      691.45     19.50 o 
   3  -5   1     2615.54     2722.87     37.78 o 
   4  -5   1     2255.22     2235.91     39.61 o 
   5  -5   1       19.61       -1.35     23.67 o 
   6  -5   1      397.58      375.51     24.37 o 
   7  -5   1      171.15      188.13     23.49 o 
   8  -5   1      301.26      315.54     33.62 o 
  -8  -4   1       28.87       30.80     24.14 o 
  -7  -4   1      717.19      717.19     32.46 o 
  -6  -4   1      422.94      463.19     27.90 o 
  -5  -4   1      347.33      304.08     23.35 o 
  -4  -4   1      295.37      307.64     18.72 o 
  -3  -4   1     5887.14     5316.46     47.84 o 
  -2  -4   1     2229.80     2268.91     29.49 o 
  -1  -4   1     2741.30     3024.29     30.24 o 
   0  -4   1     3754.72     3717.22     21.90 o 
   1  -4   1     3578.24     3643.63     33.85 o 
   2  -4   1     1245.73     1084.12     21.49 o 
   3  -4   1     2698.12     2653.12     35.21 o 
   4  -4   1      231.79      205.39     17.85 o 
   5  -4   1     5025.17     5284.85     55.94 o 
   6  -4   1      206.98      197.14     22.98 o 
   7  -4   1      781.01      733.93     35.23 o 
   8  -4   1      146.56      144.86     25.78 o 
  -8  -3   1      237.09      246.77     27.75 o 
  -7  -3   1      256.28      288.44     26.51 o 
  -6  -3   1     3299.90     3484.17     53.59 o 
  -5  -3   1        0.52        3.82     17.81 o 
  -4  -3   1        3.27        5.32     14.97 o 
  -3  -3   1     2644.40     2858.92     33.16 o 
  -2  -3   1     3197.46     2749.86     29.57 o 
  -1  -3   1    10136.34    10585.19     48.61 o 
   0  -3   1     1254.40     1208.15     12.00 o 
   1  -3   1     1500.09     1559.23     19.88 o 
   2  -3   1      595.20      407.56     13.64 o 
   3  -3   1       30.32       28.26      9.87 o 
   4  -3   1     1506.04     1360.06     33.71 o 
   5  -3   1      188.12      169.57     18.94 o 
   6  -3   1      616.25      546.44     26.41 o 
   7  -3   1      184.50      148.84     22.98 o 
   8  -3   1      303.77      293.26     34.20 o 
   9  -3   1       82.35       78.91     27.27 o 
  -8  -2   1      253.50      308.03     28.12 o 
  -7  -2   1     1751.91     1827.59     42.05 o 
  -6  -2   1     1797.28     1879.70     40.01 o 
  -5  -2   1     1276.76     1080.76     31.76 o 
  -4  -2   1     2179.67     2139.05     32.47 o 
  -3  -2   1     1500.91     1453.01     23.55 o 
  -2  -2   1     2611.23     2322.53     24.73 o 
  -1  -2   1     2783.93     3103.81     23.88 o 
   0  -2   1    10479.58    11152.90     79.48 o 
   1  -2   1      786.38      976.24     14.35 o 
   2  -2   1     7077.56     6692.94     38.24 o 
   3  -2   1      345.08      448.15     14.65 o 
   4  -2   1     6595.86     6614.67     51.94 o 
   5  -2   1     1586.33     1697.32     34.29 o 
   6  -2   1     2982.56     2659.75     47.63 o 
   7  -2   1      409.96      379.40     29.14 o 
   8  -2   1        0.30       10.71     21.77 o 
   9  -2   1        2.06       -6.92     26.00 o 
  -8  -1   1        0.64        2.69     22.50 o 
  -7  -1   1       83.95       88.52     23.85 o 
  -6  -1   1     1881.04     1720.55     38.56 o 
  -5  -1   1      455.14      429.71     24.48 o 
  -4  -1   1        0.83        4.33     13.18 o 
  -3  -1   1      590.99      519.84     15.09 o 
  -2  -1   1     6201.01     5747.04     34.30 o 
  -1  -1   1     8578.17     7879.41     31.50 o 
   0  -1   1     2090.26     2053.13     15.18 o 
   1  -1   1     1177.18     1216.20     12.45 o 
   2  -1   1     3578.12     3555.85     26.15 o 
   3  -1   1      400.57      313.50     13.45 o 
   4  -1   1      692.75      655.52     20.74 o 
   5  -1   1     2194.57     2400.69     37.20 o 
   6  -1   1       91.62       69.30     21.30 o 
   7  -1   1      314.01      272.76     26.62 o 
   8  -1   1        3.46        6.77     20.28 o 
   9  -1   1       26.22       22.87     26.51 o 
  -9   0   1       10.11        1.53     26.65 o 
  -8   0   1      372.52      419.99     31.61 o 
  -7   0   1        1.91       13.36     22.61 o 
  -6   0   1      540.92      643.28     29.29 o 
  -5   0   1       51.39       47.08     16.68 o 
  -4   0   1     2013.38     2563.72     34.11 o 
  -3   0   1       22.40       27.75     10.60 o 
  -2   0   1     8579.69     9021.59     42.06 o 
  -1   0   1        4.46        0.00      5.13 o 
   0   0   1      305.43      912.65      4.34 o 
   1   0   1        2.54        8.08      4.37 o 
   2   0   1     1346.18     1783.86     18.72 o 
   3   0   1       25.52       33.90      9.39 o 
   4   0   1     1062.59     1811.42     28.59 o 
   5   0   1       14.12       14.82     15.84 o 
   6   0   1     2585.71     2667.29     45.05 o 
   7   0   1       31.34       22.50     21.63 o 
   8   0   1        2.31        5.13     21.23 o 
   9   0   1        6.26        3.57     25.01 o 
  -9   1   1       76.14       96.13     27.93 o 
  -8   1   1        1.23       -0.25     23.23 o 
  -7   1   1     1187.89     1234.39     37.87 o 
  -6   1   1       18.48       22.03     20.76 o 
  -5   1   1     3707.82     3747.01     45.79 o 
  -4   1   1       41.79        9.90     17.52 o 
  -3   1   1      710.03      611.75     15.93 o 
  -2   1   1       53.26       61.73      9.54 o 
  -1   1   1    34039.06    32169.33    280.32 o 
   0   1   1     1925.34     2075.97      8.11 o 
   1   1   1     1342.50     1446.80     12.79 o 
   2   1   1       46.45       37.14      9.25 o 
   3   1   1      163.89      102.13     11.58 o 
   4   1   1      641.97      797.72     21.21 o 
   5   1   1      990.92     1081.76     30.19 o 
   6   1   1      689.05      722.63     29.04 o 
   7   1   1     1471.63     1470.26     37.96 o 
   8   1   1        2.98       10.34     21.45 o 
   9   1   1       30.87       25.71     26.07 o 
  -8   2   1      197.29      182.27     26.44 o 
  -7   2   1        1.58        3.28     21.08 o 
  -6   2   1     2236.44     2327.05     44.01 o 
  -5   2   1     2520.15     2846.68     43.82 o 
  -4   2   1     3240.58     3020.23     36.47 o 
  -3   2   1      985.57      979.58     19.30 o 
  -2   2   1        3.33        5.86      8.37 o 
  -1   2   1      602.70      543.42     11.57 o 
   0   2   1    26807.81    28936.25    331.06 o 
   1   2   1     9218.46     9727.30     38.32 o 
   2   2   1     1611.40     1581.66     20.07 o 
   3   2   1       79.71       92.10     11.11 o 
   4   2   1      582.01      982.78     25.73 o 
   5   2   1     2967.08     2622.20     48.85 o 
   6   2   1     2133.68     1980.17     39.88 o 
   7   2   1        7.06       25.09     20.14 o 
   8   2   1       20.83       19.70     22.50 o 
   9   2   1       30.14       26.91     27.13 o 
  -8   3   1      576.24      537.42     33.04 o 
  -7   3   1      140.66      125.96     23.01 o 
  -6   3   1     1927.85     2007.02     41.81 o 
  -5   3   1      145.87      144.94     19.96 o 
  -4   3   1     2191.19     1985.66     34.95 o 
  -3   3   1     2217.84     2037.81     27.41 o 
  -2   3   1     9625.25     9673.61     53.38 o 
  -1   3   1      200.97      230.90     11.11 o 
   0   3   1      206.66      230.50      7.16 o 
   1   3   1      117.04      140.59     10.53 o 
   2   3   1    11398.84    11375.74     54.85 o 
   3   3   1     1048.29     1110.76     21.74 o 
   4   3   1     1572.02     1995.37     33.02 o 
   5   3   1       82.34      105.49     19.01 o 
   6   3   1     2419.11     2640.83     45.70 o 
   7   3   1      180.38      152.70     23.56 o 
   8   3   1      379.05      407.93     30.78 o 
  -8   4   1        1.96       -1.49     23.63 o 
  -7   4   1      309.76      292.28     26.70 o 
  -6   4   1     1373.13     1402.74     36.75 o 
  -5   4   1     2256.44     2122.65     45.26 o 
  -4   4   1      222.15      287.33     17.96 o 
  -3   4   1       78.81      124.51     14.13 o 
  -2   4   1      401.97      428.62     15.01 o 
  -1   4   1      643.76      663.91     16.23 o 
   0   4   1      835.70      956.84     39.87 o 
   1   4   1     1339.98     1258.77     20.08 o 
   2   4   1      815.17      858.17     19.36 o 
   3   4   1     1922.20     2098.85     30.02 o 
   4   4   1      497.81      537.67     21.02 o 
   5   4   1      465.96      430.31     28.31 o 
   6   4   1       31.64       28.77     22.32 o 
   7   4   1      191.40      195.42     24.47 o 
   8   4   1       55.28       45.73     25.38 o 
  -8   5   1       45.01       30.99     28.95 o 
  -7   5   1      138.73      152.76     24.14 o 
  -6   5   1      284.81      347.17     24.40 o 
  -5   5   1      223.97      206.36     25.93 o 
  -4   5   1       94.32       83.83     19.88 o 
  -3   5   1     4317.70     4173.08     46.18 o 
  -2   5   1      494.95      551.59     18.26 o 
  -1   5   1       64.83       48.61     11.98 o 
   0   5   1      868.47     1010.72     15.54 o 
   1   5   1     7676.15     8356.84     53.49 o 
   2   5   1     1507.26     1557.48     26.86 o 
   3   5   1      175.52      135.16     23.24 o 
   4   5   1       18.85       10.30     16.57 o 
   5   5   1      125.35       87.29     26.73 o 
   6   5   1      110.62       77.46     21.78 o 
   7   5   1      567.53      628.76     30.71 o 
   8   5   1      127.55      118.24     29.06 o 
  -8   6   1      142.71      149.63     28.44 o 
  -7   6   1        0.60        3.09     21.74 o 
  -6   6   1      463.83      459.96     28.78 o 
  -5   6   1     1810.46     1686.91     38.59 o 
  -4   6   1       20.33       20.10     17.19 o 
  -3   6   1       12.12       14.42     14.53 o 
  -2   6   1     2910.08     3008.18     38.64 o 
  -1   6   1      401.71      370.89     17.27 o 
   0   6   1       70.19       57.05      9.81 o 
   1   6   1     1606.67     1760.41     29.53 o 
   2   6   1     8632.80     8707.54     62.21 o 
   3   6   1      418.70      428.53     20.00 o 
   4   6   1        0.95        1.67     18.10 o 
   5   6   1      278.08      315.05     24.37 o 
   6   6   1      825.07      785.20     32.94 o 
   7   6   1      182.54      191.84     26.48 o 
   8   6   1       86.49      106.44     28.18 o 
  -7   7   1      473.08      458.99     32.31 o 
  -6   7   1      217.74      241.05     25.89 o 
  -5   7   1      131.02      129.24     22.65 o 
  -4   7   1       30.74       31.53     19.41 o 
  -3   7   1     2574.53     2574.30     41.66 o 
  -2   7   1     3299.16     3559.19     45.73 o 
  -1   7   1     2399.71     2337.35     35.90 o 
   0   7   1       13.52        4.42      9.95 o 
   1   7   1      484.43      618.36     28.60 o 
   2   7   1       33.33       22.32     17.30 o 
   3   7   1      725.76      679.84     25.14 o 
   4   7   1      713.12      733.78     28.53 o 
   5   7   1      417.95      423.88     26.37 o 
   6   7   1       32.24       50.10     20.79 o 
   7   7   1      352.40      323.60     30.85 o 
  -7   8   1       28.03       14.78     24.98 o 
  -6   8   1      548.04      571.30     34.61 o 
  -5   8   1        2.28        9.61     17.70 o 
  -4   8   1      177.56      207.36     21.74 o 
  -3   8   1      646.35      727.62     27.33 o 
  -2   8   1      393.62      440.26     23.24 o 
  -1   8   1        3.58       15.22     15.62 o 
   0   8   1     3806.81     3979.18     34.26 o 
   1   8   1      983.55      916.17     27.27 o 
   2   8   1     1745.60     1781.76     35.82 o 
   3   8   1      735.93      730.59     28.86 o 
   4   8   1     1344.62     1522.33     37.70 o 
   5   8   1      703.80      743.14     30.60 o 
   6   8   1       17.40       21.45     23.92 o 
   7   8   1      479.63      493.48     35.08 o 
  -6   9   1      336.80      313.11     33.03 o 
  -5   9   1      213.34      209.11     24.73 o 
  -4   9   1       23.08       28.04     20.39 o 
  -3   9   1       19.30        5.79     17.41 o 
  -2   9   1      259.65      269.55     23.64 o 
  -1   9   1      208.31      211.16     23.42 o 
   0   9   1      318.09      306.88     32.27 o 
   1   9   1       73.59      113.03     21.99 o 
   2   9   1      154.65      149.06     20.61 o 
   3   9   1       84.33       66.31     19.85 o 
   4   9   1      616.26      586.76     33.81 o 
   5   9   1      297.76      289.25     26.77 o 
   6   9   1      223.33      214.39     29.61 o 
  -6  10   1        2.47        2.99     24.80 o 
  -5  10   1      402.69      456.89     32.82 o 
  -4  10   1       12.40       11.69     19.84 o 
  -3  10   1      544.20      530.62     28.52 o 
  -2  10   1       42.30       50.18     19.04 o 
  -1  10   1     1280.44     1268.00     35.62 o 
   0  10   1       29.77       39.40     13.51 o 
   1  10   1      158.56      131.87     22.32 o 
   2  10   1      303.54      286.67     24.40 o 
   3  10   1     1689.13     1749.32     43.47 o 
   4  10   1        0.80       -3.82     21.85 o 
   5  10   1        2.76       -2.04     26.18 o 
  -5  11   1      105.63      111.68     27.68 o 
  -4  11   1       42.91       52.73     24.25 o 
  -3  11   1       89.55       71.26     22.25 o 
  -2  11   1     1201.17     1178.22     39.11 o 
  -1  11   1       12.02        2.62     23.16 o 
   0  11   1      663.69      745.29     21.49 o 
   1  11   1       57.88       47.08     20.32 o 
   2  11   1        4.38       11.87     20.94 o 
   3  11   1       27.13       32.33     22.83 o 
   4  11   1      915.80      884.36     39.24 o 
   5  11   1      146.88      153.05     29.06 o 
  -3  12   1      119.80       75.96     26.80 o 
  -2  12   1      193.42      190.32     26.07 o 
  -1  12   1      277.18      244.74     27.13 o 
   0  12   1      112.92      115.35     18.13 o 
   1  12   1      427.03      457.81     29.18 o 
   2  12   1      383.51      410.08     30.81 o 
   3  12   1      185.24      174.47     25.89 o 
  -1  13   1     1430.63     1396.91     46.18 o 
   0  13   1       49.78       40.40     15.78 o 
   1  13   1        2.44        3.68     22.72 o 
  -3 -12   2       82.54       82.88     23.92 o 
  -2 -12   2       25.16       21.48     21.85 o 
  -1 -12   2       34.33       66.45     23.49 o 
   0 -12   2      958.47      989.88     44.93 o 
   1 -12   2      137.41      102.04     23.49 o 
   2 -12   2        0.69       -2.33     23.27 o 
   3 -12   2       93.58       50.14     24.98 o 
  -4 -11   2       27.42       40.82     24.00 o 
  -3 -11   2       14.13        9.83     23.96 o 
  -2 -11   2      913.33      964.01     37.53 o 
  -1 -11   2       60.72       71.30     23.20 o 
   0 -11   2        1.56        4.24     15.09 o 
   1 -11   2       53.88       56.08     21.05 o 
   2 -11   2      567.33      608.32     29.32 o 
   3 -11   2        8.88        8.81     22.17 o 
   4 -11   2       30.20       52.80     23.09 o 
   5 -11   2       19.61       20.68     22.36 o 
  -5 -10   2      211.69      195.20     27.09 o 
  -4 -10   2       11.03       23.49     22.39 o 
  -3 -10   2      335.22      277.42     28.23 o 
  -2 -10   2       73.90       77.82     21.74 o 
  -1 -10   2     1219.32     1105.00     36.96 o 
   0 -10   2        1.19       -0.12     13.63 o 
   1 -10   2      519.79      501.91     29.22 o 
   2 -10   2      594.66      572.80     28.78 o 
   3 -10   2      210.27      216.80     24.11 o 
   4 -10   2       91.04      108.44     21.56 o 
   5 -10   2      208.09      202.74     26.66 o 
   6 -10   2       13.09       16.13     24.03 o 
  -6  -9   2      128.44      152.36     26.95 o 
  -5  -9   2        8.29       21.30     22.43 o 
  -4  -9   2      264.31      268.85     27.75 o 
  -3  -9   2        9.49       12.38     19.19 o 
  -2  -9   2      911.35      993.93     33.64 o 
  -1  -9   2       17.74       28.00     19.74 o 
   0  -9   2      467.93      475.22     17.57 o 
   1  -9   2      715.31      830.33     29.84 o 
   2  -9   2       11.34        4.01     20.03 o 
   3  -9   2        1.66       -5.24     18.64 o 
   4  -9   2       69.66       92.16     20.46 o 
   5  -9   2      182.99      210.71     23.42 o 
   6  -9   2       21.98       15.80     24.98 o 
  -6  -8   2      193.13      197.82     27.31 o 
  -5  -8   2      995.58      961.54     38.23 o 
  -4  -8   2      149.34      170.14     23.23 o 
  -3  -8   2        3.99       14.49     17.59 o 
  -2  -8   2     2575.19     2644.23     45.41 o 
  -1  -8   2     2943.66     3074.24     46.06 o 
   0  -8   2        9.21        9.24     11.40 o 
   1  -8   2      158.79      206.31     18.97 o 
   2  -8   2     3136.57     3054.53     44.90 o 
   3  -8   2      494.66      495.73     25.25 o 
   4  -8   2      307.08      340.18     23.97 o 
   5  -8   2     1261.57     1363.72     38.67 o 
   6  -8   2      823.47      865.13     37.46 o 
   7  -8   2       29.53       35.39     22.79 o 
  -7  -7   2      453.03      438.07     33.04 o 
  -6  -7   2      256.93      269.17     27.42 o 
  -5  -7   2      336.24      338.87     26.22 o 
  -4  -7   2      230.03      226.57     22.87 o 
  -3  -7   2       58.04       46.61     18.39 o 
  -2  -7   2     1460.59     1410.01     31.69 o 
  -1  -7   2     1328.94     1439.36     30.63 o 
   0  -7   2      432.00      433.49     14.23 o 
   1  -7   2        0.30       -0.33     14.86 o 
   2  -7   2      261.25      244.94     18.61 o 
   3  -7   2     5517.56     5599.83     58.13 o 
   4  -7   2      231.72      227.08     22.07 o 
   5  -7   2     1425.54     1434.82     39.59 o 
   6  -7   2       99.39      105.09     21.78 o 
   7  -7   2      256.26      259.56     27.46 o 
  -7  -6   2      183.63      159.87     25.86 o 
  -6  -6   2     2082.61     2171.83     48.95 o 
  -5  -6   2       14.43       13.55     20.72 o 
  -4  -6   2      142.13      138.60     20.25 o 
  -3  -6   2     1158.42     1220.77     29.64 o 
  -2  -6   2     1134.60     1213.17     28.30 o 
  -1  -6   2      318.72      292.77     16.25 o 
   0  -6   2     2137.96     2012.80     21.18 o 
   1  -6   2     3235.71     3298.14     37.64 o 
   2  -6   2        1.11        2.15     13.87 o 
   3  -6   2     1356.65     1496.69     30.16 o 
   4  -6   2     5664.51     5700.38     60.34 o 
   5  -6   2       74.01       63.22     20.43 o 
   6  -6   2        3.12        6.12     21.01 o 
   7  -6   2      883.65      920.05     36.15 o 
   8  -6   2        3.29       -1.60     23.78 o 
  -8  -5   2       10.41        6.81     24.69 o 
  -7  -5   2        0.19       -3.53     24.47 o 
  -6  -5   2      448.85      407.24     29.25 o 
  -5  -5   2      360.30      353.72     24.44 o 
  -4  -5   2      318.01      310.15     20.29 o 
  -3  -5   2      516.07      565.11     21.75 o 
  -2  -5   2     1335.12     1574.38     28.20 o 
  -1  -5   2     2368.96     2363.76     31.03 o 
   0  -5   2      464.27      405.06     11.07 o 
   1  -5   2     2905.84     2884.74     32.01 o 
   2  -5   2      182.50      150.49     13.37 o 
   3  -5   2     1526.34     1662.00     29.88 o 
   4  -5   2     6733.11     6582.85     62.46 o 
   5  -5   2     2360.85     2414.31     42.16 o 
   6  -5   2       19.05       32.99     19.59 o 
   7  -5   2       49.16       52.54     21.56 o 
   8  -5   2      390.39      392.42     33.69 o 
  -8  -4   2        3.20        4.37     23.81 o 
  -7  -4   2      463.29      425.92     30.23 o 
  -6  -4   2       65.80       76.18     22.07 o 
  -5  -4   2       78.30       91.95     19.34 o 
  -4  -4   2       82.83       74.14     15.62 o 
  -3  -4   2     1120.47     1181.23     26.66 o 
  -2  -4   2     1814.69     2030.30     28.74 o 
  -1  -4   2    11634.76    11983.68     59.80 o 
   0  -4   2      320.57      358.40      9.55 o 
   1  -4   2     4075.59     4456.12     35.56 o 
   2  -4   2     1032.10      955.37     19.77 o 
   3  -4   2     2404.32     2126.09     31.86 o 
   4  -4   2      897.23      813.89     23.91 o 
   5  -4   2       26.37        8.81     21.63 o 
   6  -4   2      242.80      228.21     22.00 o 
   7  -4   2      569.15      609.90     33.66 o 
   8  -4   2       77.41       85.50     24.87 o 
  -8  -3   2        0.49       -2.77     22.87 o 
  -7  -3   2        8.92       19.37     21.99 o 
  -6  -3   2     1499.77     1501.12     38.91 o 
  -5  -3   2        8.17       13.65     17.59 o 
  -4  -3   2     1983.62     2084.87     33.47 o 
  -3  -3   2      553.32      613.72     18.40 o 
  -2  -3   2    14197.00    14202.85     65.50 o 
  -1  -3   2     1964.57     2103.96     23.41 o 
   0  -3   2    14094.78    14434.43     38.37 o 
   1  -3   2     1226.18     1232.29     18.08 o 
   2  -3   2      538.45      400.97     13.85 o 
   3  -3   2        7.27        2.73      9.98 o 
   4  -3   2     6737.19     6684.62     52.84 o 
   5  -3   2       24.58       31.90     16.31 o 
   6  -3   2        1.57       14.02     19.92 o 
   7  -3   2       10.63       19.88     20.86 o 
   8  -3   2     1081.51     1113.04     42.53 o 
   9  -3   2      205.70      205.03     29.10 o 
  -8  -2   2        0.98        2.95     23.30 o 
  -7  -2   2      462.30      440.28     29.72 o 
  -6  -2   2       23.59       44.61     22.21 o 
  -5  -2   2      690.44      635.80     25.33 o 
  -4  -2   2     1515.56     1426.89     28.75 o 
  -3  -2   2     2745.69     2617.65     30.94 o 
  -2  -2   2     5363.25     5155.43     36.57 o 
  -1  -2   2    31529.65    32022.48    636.41 o 
   0  -2   2     1184.98     1277.03     10.75 o 
   1  -2   2     6065.75     6621.44     34.06 o 
   2  -2   2     2170.56     1879.84     22.25 o 
   3  -2   2       28.14       16.60     10.34 o 
   4  -2   2       96.35      110.52     16.46 o 
   5  -2   2     1872.35     1761.27     33.46 o 
   6  -2   2     2319.00     2049.94     40.70 o 
   7  -2   2       40.82       13.55     24.40 o 
   8  -2   2      138.19      168.82     25.82 o 
   9  -2   2       52.50       73.70     25.74 o 
  -8  -1   2      123.43      119.22     27.46 o 
  -7  -1   2     1424.29     1416.09     39.41 o 
  -6  -1   2      275.42      299.79     24.58 o 
  -5  -1   2     1691.06     1669.54     33.53 o 
  -4  -1   2      204.92      223.34     15.55 o 
  -3  -1   2       25.96       59.28     11.11 o 
  -2  -1   2     7623.33     6775.57     39.75 o 
  -1  -1   2    37163.29    36370.87    609.82 o 
   0  -1   2     1107.42     1024.41     12.47 o 
   1  -1   2      619.80      669.79     10.40 o 
   2  -1   2      998.00     1027.21     15.85 o 
   3  -1   2     6230.28     5640.76     39.22 o 
   4  -1   2      834.93      933.03     22.09 o 
   5  -1   2     2367.96     2421.20     37.14 o 
   6  -1   2      302.19      322.56     24.48 o 
   7  -1   2     1527.49     1459.44     38.69 o 
   8  -1   2      104.68       99.23     22.61 o 
   9  -1   2      396.08      405.34     31.69 o 
  -8   0   2      810.78      816.54     37.67 o 
  -7   0   2       41.95       35.43     22.54 o 
  -6   0   2      651.26      554.40     27.51 o 
  -5   0   2        0.01       -2.66     17.04 o 
  -4   0   2     2420.05     2251.65     33.40 o 
  -3   0   2       14.29       23.23     10.81 o 
  -2   0   2      394.24      329.10     12.72 o 
  -1   0   2       16.14       33.65      6.63 o 
   0   0   2    19932.85    16348.05    192.76 o 
   1   0   2        4.98        9.18      4.92 o 
   2   0   2     5257.55     4512.68     29.18 o 
   3   0   2       21.90       25.82      9.87 o 
   4   0   2     8039.91     8504.36     53.89 o 
   5   0   2        1.88       -0.40     13.95 o 
   6   0   2     2130.25     2005.97     45.43 o 
   7   0   2        4.59        5.46     19.55 o 
   8   0   2       33.84       55.67     23.16 o 
   9   0   2        0.68       -9.65     24.14 o 
  -8   1   2       45.86       43.44     25.56 o 
  -7   1   2      193.01      217.85     26.73 o 
  -6   1   2     1790.18     1785.33     39.47 o 
  -5   1   2      300.94      292.31     23.17 o 
  -4   1   2       22.49       20.83     13.91 o 
  -3   1   2      254.45      301.12     13.88 o 
  -2   1   2     2398.69     2403.15     24.33 o 
  -1   1   2     1757.74     1559.94     15.47 o 
   0   1   2      472.83      497.69      5.24 o 
   1   1   2       17.91       13.84      5.06 o 
   2   1   2     3471.24     3577.22     26.73 o 
   3   1   2      459.66      551.38     16.47 o 
   4   1   2     3127.31     2985.66     35.38 o 
   5   1   2     1863.22     1721.46     34.45 o 
   6   1   2      578.23      578.68     28.27 o 
   7   1   2      145.99      162.02     22.87 o 
   8   1   2        2.42        3.50     19.95 o 
   9   1   2      109.47      108.88     26.07 o 
  -8   2   2      269.80      301.33     28.44 o 
  -7   2   2      482.50      485.03     29.40 o 
  -6   2   2     1401.01     1429.14     37.63 o 
  -5   2   2     1766.37     1822.66     35.68 o 
  -4   2   2     2520.14     2324.57     37.45 o 
  -3   2   2     1321.96     1333.42     22.74 o 
  -2   2   2      977.10      929.99     17.48 o 
  -1   2   2       81.29       52.23      8.67 o 
   0   2   2     9489.07     9919.62     24.91 o 
   1   2   2     4006.32     3982.04     25.29 o 
   2   2   2     7692.28     7484.75     40.71 o 
   3   2   2      121.78       73.35     11.04 o 
   4   2   2     7658.08     7531.29     55.45 o 
   5   2   2     5714.38     5411.36     55.76 o 
   6   2   2     2181.74     1886.23     42.55 o 
   7   2   2      905.69      942.04     32.94 o 
   8   2   2        4.44       30.29     20.90 o 
   9   2   2      117.46      118.53     25.93 o 
  -8   3   2        8.98        4.44     25.23 o 
  -7   3   2      114.66       97.92     23.49 o 
  -6   3   2     3181.17     3382.65     52.41 o 
  -5   3   2        0.06       -1.49     17.55 o 
  -4   3   2      308.22      289.85     20.33 o 
  -3   3   2      232.78      173.42     13.37 o 
  -2   3   2     3017.51     3032.79     30.66 o 
  -1   3   2     2680.51     2938.03     26.51 o 
   0   3   2       12.23       17.38      6.13 o 
   1   3   2     4855.97     5335.49     33.63 o 
   2   3   2     7218.90     7814.08     45.22 o 
   3   3   2        1.22       24.87     10.78 o 
   4   3   2     4514.78     4648.70     46.93 o 
   5   3   2      733.51      771.45     26.24 o 
   6   3   2       77.56       47.38     22.25 o 
   7   3   2      261.09      245.25     24.98 o 
   8   3   2      502.55      443.34     31.55 o 
  -8   4   2      246.59      217.16     28.15 o 
  -7   4   2        4.01        2.55     21.05 o 
  -6   4   2       48.79       43.81     23.34 o 
  -5   4   2     3950.10     3758.94     52.40 o 
  -4   4   2       91.76       84.85     15.80 o 
  -3   4   2     5983.03     5389.11     48.45 o 
  -2   4   2        5.63       22.50     10.67 o 
  -1   4   2     9664.02     9939.56     54.21 o 
   0   4   2     7650.90     8132.14     30.98 o 
   1   4   2     1680.68     1522.19     21.56 o 
   2   4   2      148.82       90.03     13.51 o 
   3   4   2       45.07       48.50     13.51 o 
   4   4   2      307.97      297.24     19.16 o 
   5   4   2     6747.08     6758.85     65.84 o 
   6   4   2     1697.94     1717.24     40.23 o 
   7   4   2       24.02        9.94     21.70 o 
   8   4   2      255.57      205.66     29.03 o 
  -8   5   2      483.49      471.92     35.33 o 
  -7   5   2      550.54      561.98     31.22 o 
  -6   5   2      498.15      458.85     28.38 o 
  -5   5   2      175.60      155.47     21.20 o 
  -4   5   2      208.42      224.93     18.47 o 
  -3   5   2       52.31       56.33     14.20 o 
  -2   5   2     3994.62     3904.29     38.83 o 
  -1   5   2    12842.78    12831.73     69.16 o 
   0   5   2      657.18      677.27     11.83 o 
   1   5   2     1130.64     1087.62     22.66 o 
   2   5   2     1869.81     1824.86     28.01 o 
   3   5   2     4135.27     4241.94     43.98 o 
   4   5   2      566.66      532.73     27.47 o 
   5   5   2       60.72       39.69     23.30 o 
   6   5   2      338.72      320.92     26.01 o 
   7   5   2       53.96       68.35     23.45 o 
   8   5   2        1.24        0.40     27.64 o 
  -8   6   2      194.17      203.17     30.70 o 
  -7   6   2       63.48       73.52     23.09 o 
  -6   6   2      519.03      558.19     30.38 o 
  -5   6   2       44.20        7.06     24.11 o 
  -4   6   2      617.86      646.12     25.61 o 
  -3   6   2      195.21      202.61     17.19 o 
  -2   6   2     2618.84     2864.41     38.26 o 
  -1   6   2      107.41      110.67     13.95 o 
   0   6   2     5281.55     5448.75    128.01 o 
   1   6   2       47.39       50.07     13.44 o 
   2   6   2       80.96      174.29     19.34 o 
   3   6   2        0.65        7.90     14.20 o 
   4   6   2     1042.16     1031.59     29.49 o 
   5   6   2       21.50       19.63     20.94 o 
   6   6   2      134.24      137.80     24.40 o 
   7   6   2       44.61       54.26     22.98 o 
   8   6   2      522.19      521.69     35.92 o 
  -7   7   2      133.36      130.73     28.26 o 
  -6   7   2       21.94       38.16     21.19 o 
  -5   7   2      141.72      169.23     22.25 o 
  -4   7   2      729.40      721.63     28.42 o 
  -3   7   2     1963.94     2070.58     38.32 o 
  -2   7   2       60.36       43.77     16.75 o 
  -1   7   2     2132.85     2214.92     35.96 o 
   0   7   2      311.67      289.71     13.14 o 
   1   7   2     5299.55     5732.54     53.48 o 
   2   7   2      692.63      900.37     27.11 o 
   3   7   2       90.11       50.51     28.44 o 
   4   7   2        1.75       -2.40     20.75 o 
   5   7   2      129.69      135.98     22.80 o 
   6   7   2      110.14      115.51     23.34 o 
   7   7   2        5.38       -8.74     24.40 o 
  -7   8   2      261.33      277.55     29.17 o 
  -6   8   2        9.46       11.51     26.03 o 
  -5   8   2      215.37      250.45     23.67 o 
  -4   8   2      162.16      186.06     21.45 o 
  -3   8   2      804.97      878.56     30.25 o 
  -2   8   2      202.13      174.63     19.74 o 
  -1   8   2      386.79      403.11     21.31 o 
   0   8   2      755.74      799.39     19.03 o 
   1   8   2      324.66      348.04     22.36 o 
   2   8   2        7.32       16.09     18.64 o 
   3   8   2      244.39      248.72     24.00 o 
   4   8   2       10.12        8.30     19.84 o 
   5   8   2       16.92        9.18     20.46 o 
   6   8   2      455.69      430.47     30.09 o 
   7   8   2      164.60      191.62     29.61 o 
  -6   9   2      956.41      935.52     40.96 o 
  -5   9   2        0.25       -6.26     21.63 o 
  -4   9   2     1992.76     2056.10     44.83 o 
  -3   9   2      665.20      653.59     28.09 o 
  -2   9   2      866.90      846.92     30.65 o 
  -1   9   2     1598.04     1664.08     37.05 o 
   0   9   2     2479.75     2399.41     29.80 o 
   1   9   2     1601.23     1591.76     36.62 o 
   2   9   2       12.99       -0.44     19.19 o 
   3   9   2      268.00      255.82     23.60 o 
   4   9   2     1806.18     1910.02     45.84 o 
   5   9   2       18.81       -3.42     20.83 o 
   6   9   2      173.41      170.43     30.04 o 
  -6  10   2        0.09        3.17     24.51 o 
  -5  10   2     1017.44      982.36     43.22 o 
  -4  10   2        6.40       -4.77     20.61 o 
  -3  10   2      536.20      537.61     30.45 o 
  -2  10   2       83.04       81.90     20.39 o 
  -1  10   2      158.11      129.57     23.02 o 
   0  10   2      321.50      335.17     27.85 o 
   1  10   2      764.12      842.76     31.01 o 
   2  10   2      128.23      129.71     21.59 o 
   3  10   2        1.72      -13.00     23.38 o 
   4  10   2      244.07      288.95     26.84 o 
   5  10   2      758.11      817.81     37.02 o 
   6  10   2      171.06      201.53     28.70 o 
  -5  11   2      299.67      306.36     29.86 o 
  -4  11   2      754.14      736.85     35.27 o 
  -3  11   2       27.85       24.18     20.43 o 
  -2  11   2      555.29      517.21     31.58 o 
  -1  11   2      492.65      459.67     27.98 o 
   0  11   2      296.60      317.98     17.55 o 
   1  11   2       39.68       25.71     20.54 o 
   2  11   2      214.65      189.30     26.22 o 
   3  11   2      188.93      194.29     25.24 o 
   4  11   2       25.33       34.26     25.02 o 
   5  11   2      336.29      327.02     31.54 o 
  -3  12   2      636.67      655.65     34.86 o 
  -2  12   2       10.75        1.46     26.18 o 
  -1  12   2      261.71      273.84     27.13 o 
   0  12   2      427.70      389.32     20.14 o 
   1  12   2        1.22       11.43     21.81 o 
   2  12   2       95.37       63.87     25.56 o 
   3  12   2       23.10       32.88     23.67 o 
   4  12   2      159.99      131.61     26.22 o 
  -1  13   2      263.74      235.92     33.18 o 
   0  13   2       79.86       80.18     16.90 o 
   1  13   2      366.29      416.15     30.01 o 
  -2 -12   3        1.42       -2.29     23.01 o 
  -1 -12   3      105.20       89.69     26.29 o 
   0 -12   3      527.51      544.79     25.70 o 
   1 -12   3       44.08       26.58     21.41 o 
   2 -12   3      587.86      600.91     33.55 o 
   3 -12   3      221.52      236.93     28.04 o 
  -4 -11   3      169.35      173.01     27.20 o 
  -3 -11   3      223.79      159.22     26.91 o 
  -2 -11   3      344.99      349.32     30.85 o 
  -1 -11   3     1160.66     1121.25     39.73 o 
   0 -11   3      174.78      174.17     16.65 o 
   1 -11   3      236.75      194.69     24.15 o 
   2 -11   3      222.99      208.75     26.62 o 
   3 -11   3      494.19      416.46     30.49 o 
   4 -11   3      253.51      257.59     27.57 o 
   5 -11   3       99.76      104.40     25.24 o 
  -5 -10   3      293.11      260.18     28.73 o 
  -4 -10   3        1.47       -2.69     21.41 o 
  -3 -10   3     1084.90     1212.73     39.36 o 
  -2 -10   3       16.28       14.09     21.41 o 
  -1 -10   3      850.61      795.96     32.32 o 
   0 -10   3      148.95      151.49     15.41 o 
   1 -10   3     1167.05     1078.67     34.66 o 
   2 -10   3       34.68       39.36     19.92 o 
   3 -10   3      377.49      404.59     27.06 o 
   4 -10   3       68.30       73.99     20.97 o 
   5 -10   3      657.69      701.42     33.33 o 
   6 -10   3      242.55      250.96     28.55 o 
  -5  -9   3      149.52      145.34     25.38 o 
  -4  -9   3      362.70      398.32     28.15 o 
  -3  -9   3       17.98       22.61     19.30 o 
  -2  -9   3     2446.08     2592.52     48.10 o 
  -1  -9   3       26.39       30.30     18.97 o 
   0  -9   3      124.67      117.77     14.18 o 
   1  -9   3     1928.46     1931.63     39.73 o 
   2  -9   3      635.38      675.95     28.67 o 
   3  -9   3      714.11      670.26     28.64 o 
   4  -9   3        4.25        6.85     20.83 o 
   5  -9   3        7.15        9.29     21.52 o 
   6  -9   3      268.45      294.34     26.88 o 
  -6  -8   3      111.28       92.71     24.40 o 
  -5  -8   3      104.43      103.20     24.73 o 
  -4  -8   3      611.95      657.43     28.93 o 
  -3  -8   3       38.31       49.45     18.72 o 
  -2  -8   3       90.23       87.65     21.34 o 
  -1  -8   3      278.06      232.63     21.49 o 
   0  -8   3      345.77      358.56     15.48 o 
   1  -8   3      150.57      186.31     18.79 o 
   2  -8   3     1002.05     1066.72     30.98 o 
   3  -8   3       14.15        6.55     19.08 o 
   4  -8   3      807.63      871.43     29.92 o 
   5  -8   3      120.90       99.01     22.65 o 
   6  -8   3       31.44       19.12     22.39 o 
   7  -8   3       73.81       66.82     24.87 o 
  -7  -7   3       95.79      117.80     28.55 o 
  -6  -7   3      158.98      173.67     26.51 o 
  -5  -7   3      544.93      544.02     30.42 o 
  -4  -7   3      462.72      491.51     27.25 o 
  -3  -7   3      839.58      853.92     29.48 o 
  -2  -7   3      148.01      109.36     19.30 o 
  -1  -7   3     1165.17     1240.24     29.31 o 
   0  -7   3      385.17      362.46     25.94 o 
   1  -7   3     1775.23     1728.65     32.29 o 
   2  -7   3      778.88      876.00     26.24 o 
   3  -7   3      224.88      260.77     22.29 o 
   4  -7   3       69.23       91.73     20.39 o 
   5  -7   3     1213.96     1266.63     35.65 o 
   6  -7   3       26.95       17.00     21.81 o 
   7  -7   3       37.41       33.94     21.96 o 
  -7  -6   3       90.36       81.46     25.60 o 
  -6  -6   3      172.28      182.74     27.46 o 
  -5  -6   3      195.58      198.37     23.09 o 
  -4  -6   3      485.97      470.16     25.76 o 
  -3  -6   3      143.47      132.60     18.97 o 
  -2  -6   3      532.27      411.21     21.17 o 
  -1  -6   3       73.37       46.10     13.00 o 
   0  -6   3      309.15      264.04     11.62 o 
   1  -6   3      162.97      190.18     14.86 o 
   2  -6   3     1774.12     1737.37     30.29 o 
   3  -6   3       67.82       82.04     16.61 o 
   4  -6   3      202.40      166.15     22.00 o 
   5  -6   3      531.30      524.67     25.83 o 
   6  -6   3      746.24      760.66     30.53 o 
   7  -6   3       42.57       61.76     24.03 o 
   8  -6   3       26.75        7.54     24.29 o 
  -7  -5   3     1047.07     1145.83     40.23 o 
  -6  -5   3      219.47      233.26     25.57 o 
  -5  -5   3       43.91       54.87     20.14 o 
  -4  -5   3      621.23      637.19     25.40 o 
  -3  -5   3      410.67      404.37     20.18 o 
  -2  -5   3     3870.38     3980.07     43.01 o 
  -1  -5   3      598.07      587.33     18.70 o 
   0  -5   3     3693.66     3566.42     25.52 o 
   1  -5   3     1377.04     1287.05     23.75 o 
   2  -5   3      583.44      672.47     19.31 o 
   3  -5   3      648.13      658.48     21.06 o 
   4  -5   3     5200.26     5345.98     54.36 o 
   5  -5   3      216.73      218.41     22.03 o 
   6  -5   3      357.54      382.89     24.77 o 
   7  -5   3      192.25      176.59     23.67 o 
   8  -5   3      658.51      679.60     35.41 o 
  -8  -4   3       90.40       77.53     25.38 o 
  -7  -4   3      631.67      605.72     33.26 o 
  -6  -4   3     1039.15     1029.44     34.19 o 
  -5  -4   3       88.87       96.65     20.32 o 
  -4  -4   3       75.04       86.89     17.55 o 
  -3  -4   3     1997.12     2031.58     32.93 o 
  -2  -4   3       55.85       30.92     13.47 o 
  -1  -4   3       46.47       55.31     12.96 o 
   0  -4   3    11481.68    12209.07     99.73 o 
   1  -4   3       13.66       28.69      9.87 o 
   2  -4   3     2972.43     3070.64     32.38 o 
   3  -4   3     2135.75     2276.74     31.30 o 
   4  -4   3      681.61      694.02     22.67 o 
   5  -4   3     1908.31     1886.04     35.79 o 
   6  -4   3       78.54       81.57     19.48 o 
   7  -4   3      662.93      621.06     34.28 o 
   8  -4   3       26.92       35.61     23.63 o 
  -8  -3   3      240.16      298.67     28.04 o 
  -7  -3   3       18.84       17.15     22.39 o 
  -6  -3   3      335.49      300.45     25.35 o 
  -5  -3   3      302.58      301.07     21.96 o 
  -4  -3   3      784.39      695.91     23.51 o 
  -3  -3   3      277.48      254.95     15.95 o 
  -2  -3   3    13013.26    13403.01     65.67 o 
  -1  -3   3       15.46       17.81      9.32 o 
   0  -3   3     2055.67     1973.88     28.10 o 
   1  -3   3     2673.09     2759.05     26.15 o 
   2  -3   3      275.62      276.15     12.68 o 
   3  -3   3      882.24      900.18     19.58 o 
   4  -3   3      203.69      185.13     17.63 o 
   5  -3   3       82.96       65.77     16.53 o 
   6  -3   3      304.32      355.92     23.53 o 
   7  -3   3      297.01      300.00     23.67 o 
   8  -3   3      121.04      118.68     31.24 o 
   9  -3   3        5.40       -9.36     24.87 o 
  -8  -2   3       12.18        6.23     24.36 o 
  -7  -2   3      851.32      840.00     34.47 o 
  -6  -2   3        9.51       12.78     19.26 o 
  -5  -2   3      276.78      263.74     20.72 o 
  -4  -2   3      227.80      230.04     17.66 o 
  -3  -2   3     4606.76     4363.60     40.34 o 
  -2  -2   3      471.19      462.42     16.25 o 
  -1  -2   3    16019.61    16350.78     60.11 o 
   0  -2   3       92.00       98.33      6.63 o 
   1  -2   3     7406.25     7809.39     38.20 o 
   2  -2   3     1139.78     1237.89     18.76 o 
   3  -2   3     2193.08     2203.83     26.54 o 
   4  -2   3     1365.53     1417.52     25.94 o 
   5  -2   3      124.23      175.17     17.92 o 
   6  -2   3      299.09      307.63     30.70 o 
   7  -2   3     1184.93     1121.47     35.79 o 
   8  -2   3       48.29       35.83     25.60 o 
   9  -2   3       79.57       72.79     26.11 o 
  -8  -1   3       48.14       54.51     27.16 o 
  -7  -1   3       92.25       94.42     24.80 o 
  -6  -1   3      442.55      506.34     27.61 o 
  -5  -1   3      566.07      558.80     24.59 o 
  -4  -1   3      153.22      170.37     15.81 o 
  -3  -1   3      640.65      627.54     17.86 o 
  -2  -1   3     8075.60     8595.87     46.58 o 
  -1  -1   3      986.08     1183.34     17.16 o 
   0  -1   3      523.83      692.10     10.40 o 
   1  -1   3      868.94      735.96     12.75 o 
   2  -1   3     2051.71     2098.96     21.74 o 
   3  -1   3     1557.23     1548.05     22.28 o 
   4  -1   3      357.32      320.19     18.51 o 
   5  -1   3     1118.62     1017.18     26.14 o 
   6  -1   3      145.05      107.76     20.72 o 
   7  -1   3       17.22       13.36     19.84 o 
   8  -1   3       14.60        6.88     21.41 o 
   9  -1   3      117.89      148.72     28.77 o 
  -8   0   3      258.79      271.79     30.99 o 
  -7   0   3       33.98       39.29     23.78 o 
  -6   0   3       25.43       73.41     22.21 o 
  -5   0   3       13.64       29.42     17.48 o 
  -4   0   3     4925.90     4873.14     46.85 o 
  -3   0   3        0.01        3.68     10.71 o 
  -2   0   3     3808.71     4441.90     33.03 o 
  -1   0   3       59.89       79.21      9.43 o 
   0   0   3    10887.48     8344.15     22.33 o 
   1   0   3       31.48       61.47      6.63 o 
   2   0   3    20880.48    18787.44     61.38 o 
   3   0   3       16.81       23.30     10.23 o 
   4   0   3       40.43      633.60     21.81 o 
   5   0   3       43.94       49.30     14.75 o 
   6   0   3     4650.20     4909.68     55.25 o 
   7   0   3       21.19        2.22     18.06 o 
   8   0   3      302.84      318.39     27.32 o 
   9   0   3       32.33       43.55     23.70 o 
  -8   1   3        6.33        9.72     24.76 o 
  -7   1   3     1224.23     1228.99     38.02 o 
  -6   1   3       21.15       23.27     22.21 o 
  -5   1   3      985.42      913.76     28.36 o 
  -4   1   3      112.94      121.34     15.30 o 
  -3   1   3       42.75       36.89     10.96 o 
  -2   1   3    19708.58    18896.12     68.46 o 
  -1   1   3    30682.61    32815.64    332.47 o 
   0   1   3     2208.07     2287.12     11.90 o 
   1   1   3      517.96      385.34      9.81 o 
   2   1   3      184.94      132.24     10.42 o 
   3   1   3     2868.28     2951.37     30.43 o 
   4   1   3      326.03      175.66     16.28 o 
   5   1   3      690.97      594.42     28.57 o 
   6   1   3      918.84      854.42     30.29 o 
   7   1   3      676.24      649.73     30.02 o 
   8   1   3       90.25       88.74     22.03 o 
   9   1   3      192.51      200.22     28.48 o 
  -8   2   3        7.85        2.84     24.40 o 
  -7   2   3     1037.34     1071.31     36.77 o 
  -6   2   3      534.89      595.64     28.85 o 
  -5   2   3      101.89       85.14     19.63 o 
  -4   2   3      221.82      198.28     18.83 o 
  -3   2   3     2588.35     2474.63     30.46 o 
  -2   2   3     1198.92     1314.47     20.77 o 
  -1   2   3    26753.43    28468.74    601.09 o 
   0   2   3       26.71       36.95      5.16 o 
   1   2   3     5347.51     5273.38     30.23 o 
   2   2   3       25.38       21.78      9.61 o 
   3   2   3      668.91      589.22     16.11 o 
   4   2   3        5.67      -14.38     14.38 o 
   5   2   3     2114.75     1966.26     35.30 o 
   6   2   3      254.19      105.73     31.65 o 
   7   2   3      101.00      101.23     23.12 o 
   8   2   3        0.46       24.29     22.65 o 
   9   2   3       92.00      109.93     27.75 o 
  -8   3   3      251.62      212.72     27.13 o 
  -7   3   3      377.44      339.25     28.01 o 
  -6   3   3     3022.67     2981.67     51.05 o 
  -5   3   3       92.75       92.97     18.43 o 
  -4   3   3       12.97       -3.86     14.49 o 
  -3   3   3     2393.93     2889.19     33.77 o 
  -2   3   3     2219.34     1902.47     25.01 o 
  -1   3   3    12237.70    12392.62     54.41 o 
   0   3   3     1591.71     1684.50     13.99 o 
   1   3   3     1375.41     1338.03     18.75 o 
   2   3   3       11.74       63.65     10.09 o 
   3   3   3      232.37      155.98     12.31 o 
   4   3   3      382.88       80.33     36.87 o 
   5   3   3      858.38      708.88     26.35 o 
   6   3   3      933.52      806.58     32.33 o 
   7   3   3      166.10      163.11     23.20 o 
   8   3   3      102.25      109.68     27.93 o 
   9   3   3       29.32      -11.18     24.87 o 
  -8   4   3        6.59       17.84     23.34 o 
  -7   4   3      932.70      889.83     34.84 o 
  -6   4   3       84.07       72.39     22.29 o 
  -5   4   3      141.78      139.11     26.77 o 
  -4   4   3      268.30      260.10     17.59 o 
  -3   4   3     2478.56     2096.59     31.39 o 
  -2   4   3        0.39        5.39     11.14 o 
  -1   4   3     1550.87     1413.20     22.94 o 
   0   4   3      741.10      771.26     11.35 o 
   1   4   3     2570.54     2512.49     26.58 o 
   2   4   3     1042.97     1152.96     21.01 o 
   3   4   3     1178.01     1107.55     23.16 o 
   4   4   3      787.69      796.66     23.36 o 
   5   4   3       61.76       42.57     23.01 o 
   6   4   3       56.44       42.53     20.25 o 
   7   4   3      302.22      359.29     27.46 o 
   8   4   3      292.98      284.88     30.34 o 
  -8   5   3       48.54       69.77     26.76 o 
  -7   5   3       64.77       34.70     22.90 o 
  -6   5   3     1873.24     1794.76     42.64 o 
  -5   5   3      200.51      205.95     22.36 o 
  -4   5   3       26.15       21.92     15.11 o 
  -3   5   3     1030.69      906.13     24.14 o 
  -2   5   3     8645.27     8743.42     58.42 o 
  -1   5   3      619.92      533.08     17.90 o 
   0   5   3     1198.46     1343.40     21.40 o 
   1   5   3     1860.47     1650.18     26.04 o 
   2   5   3     2655.85     2507.22     31.85 o 
   3   5   3       29.48      -14.09     22.54 o 
   4   5   3     7771.60     8054.71     66.51 o 
   5   5   3     3725.49     3206.27     55.23 o 
   6   5   3        1.95        1.71     19.63 o 
   7   5   3      317.60      285.29     27.79 o 
   8   5   3      977.68     1061.90     41.54 o 
  -8   6   3      120.28      140.02     27.57 o 
  -7   6   3       83.18       77.63     23.71 o 
  -6   6   3      140.14      125.85     24.33 o 
  -5   6   3      311.85      307.95     24.22 o 
  -4   6   3        7.72        0.00     17.77 o 
  -3   6   3      375.31      345.96     19.42 o 
  -2   6   3     4286.62     4578.59     48.48 o 
  -1   6   3     2990.91     3387.16     39.75 o 
   0   6   3     1700.95     1598.85     18.87 o 
   1   6   3      145.58       86.13     19.81 o 
   2   6   3     3115.52     3111.72     38.21 o 
   3   6   3        4.53        4.37     17.00 o 
   4   6   3      331.02      298.50     22.66 o 
   5   6   3     1166.88     1091.93     33.39 o 
   6   6   3     1073.15     1137.45     35.02 o 
   7   6   3        8.43       17.51     20.72 o 
   8   6   3       33.05       17.33     26.80 o 
  -7   7   3      655.41      668.31     34.39 o 
  -6   7   3       91.12      121.73     22.58 o 
  -5   7   3        6.73       -1.02     19.84 o 
  -4   7   3      860.72      788.37     29.59 o 
  -3   7   3      897.80      955.18     28.54 o 
  -2   7   3      536.47      580.52     23.14 o 
  -1   7   3     4541.60     4685.92     49.62 o 
   0   7   3     1073.11      985.71     24.83 o 
   1   7   3      338.26      463.43     21.16 o 
   2   7   3     2286.85     2658.58     38.92 o 
   3   7   3     4947.40     4943.04     56.68 o 
   4   7   3      409.81      389.44     25.06 o 
   5   7   3       14.30        7.54     18.46 o 
   6   7   3      307.41      337.55     26.15 o 
   7   7   3      542.45      514.13     33.08 o 
  -7   8   3       83.58       59.25     26.62 o 
  -6   8   3      728.84      708.80     33.88 o 
  -5   8   3       58.08       58.12     21.19 o 
  -4   8   3        9.15       16.39     19.95 o 
  -3   8   3      322.83      364.05     23.97 o 
  -2   8   3       83.38       72.21     18.03 o 
  -1   8   3      424.01      443.71     22.04 o 
   0   8   3      701.92      708.49     43.33 o 
   1   8   3      857.81      931.40     27.23 o 
   2   8   3      321.24      323.48     21.71 o 
   3   8   3     1072.06     1039.30     31.97 o 
   4   8   3      214.35      207.62     22.07 o 
   5   8   3      340.18      371.91     26.15 o 
   6   8   3        0.14       -0.98     23.70 o 
   7   8   3      394.67      404.36     32.16 o 
  -6   9   3      183.97      193.70     31.72 o 
  -5   9   3       71.41       78.18     21.92 o 
  -4   9   3      152.53      152.48     25.02 o 
  -3   9   3      140.20      117.37     20.83 o 
  -2   9   3      145.40      122.65     20.47 o 
  -1   9   3       79.79       89.40     22.43 o 
   0   9   3      285.02      249.44     17.84 o 
   1   9   3      467.73      432.78     25.25 o 
   2   9   3      502.21      463.75     25.72 o 
   3   9   3        3.55      -10.12     17.95 o 
   4   9   3      196.88      226.96     26.80 o 
   5   9   3       10.00       10.38     21.45 o 
   6   9   3      962.93     1069.32     42.96 o 
  -6  10   3      145.19      190.20     27.97 o 
  -5  10   3      440.41      388.39     35.55 o 
  -4  10   3        8.95       13.55     21.19 o 
  -3  10   3      827.95      820.03     34.40 o 
  -2  10   3       35.82       35.32     20.39 o 
  -1  10   3      614.52      683.00     29.44 o 
   0  10   3      373.83      346.95     16.25 o 
   1  10   3      515.10      586.76     27.47 o 
   2  10   3      154.31      153.71     23.89 o 
   3  10   3     1305.52     1264.69     40.75 o 
   4  10   3        2.98        3.06     20.43 o 
   5  10   3      128.84      107.02     28.33 o 
   6  10   3        0.79       -0.18     25.12 o 
  -5  11   3       41.75       61.90     26.58 o 
  -4  11   3      100.22      125.19     25.89 o 
  -3  11   3       88.58       52.55     23.16 o 
  -2  11   3      744.69      635.74     32.72 o 
  -1  11   3      101.01       79.24     20.83 o 
   0  11   3      406.20      351.05     18.36 o 
   1  11   3      148.00      183.68     23.05 o 
   2  11   3      322.57      297.89     28.45 o 
   3  11   3      280.14      234.76     25.13 o 
   4  11   3      485.20      508.93     31.98 o 
   5  11   3      373.12      354.42     32.05 o 
  -3  12   3        4.76      -10.09     26.03 o 
  -2  12   3     1211.45     1217.29     42.50 o 
  -1  12   3      330.05      334.05     28.23 o 
   0  12   3      151.56      143.88     17.25 o 
   1  12   3      117.91      114.27     23.71 o 
   2  12   3      604.92      589.20     35.70 o 
   3  12   3      274.69      226.24     28.99 o 
   4  12   3      155.87      171.70     27.13 o 
  -1  13   3      683.30      743.83     37.01 o 
   0  13   3        6.28       -3.81     15.37 o 
   1  13   3       10.05      -11.25     26.44 o 
  -2 -12   4      141.38      150.80     26.69 o 
  -1 -12   4       17.35       21.67     22.72 o 
   0 -12   4       19.82        4.51     16.57 o 
   1 -12   4      223.77      247.06     27.28 o 
   2 -12   4       57.75       40.56     24.62 o 
   3 -12   4        1.27       12.49     24.18 o 
  -3 -11   4      174.60      144.94     26.33 o 
  -2 -11   4      801.64      741.54     36.18 o 
  -1 -11   4      503.12      536.70     31.95 o 
   0 -11   4       49.51       48.85     15.72 o 
   1 -11   4        1.37       -0.87     20.32 o 
   2 -11   4      825.89      868.95     34.98 o 
   3 -11   4      301.33      261.50     28.19 o 
   4 -11   4       27.37       38.89     23.96 o 
  -4 -10   4       98.32       93.77     23.89 o 
  -3 -10   4     1022.18     1027.42     38.55 o 
  -2 -10   4       78.18       61.50     21.92 o 
  -1 -10   4      400.16      365.22     27.61 o 
   0 -10   4       51.97       74.44     14.29 o 
   1 -10   4      670.75      683.08     30.35 o 
   2 -10   4       23.82       37.61     20.90 o 
   3 -10   4      647.78      597.36     29.84 o 
   4 -10   4      150.60      151.53     24.47 o 
   5 -10   4       13.52       11.00     24.00 o 
  -5  -9   4       24.52       15.40     23.49 o 
  -4  -9   4        6.37      -10.45     21.30 o 
  -3  -9   4       64.12       70.97     21.99 o 
  -2  -9   4     1826.35     1984.36     44.49 o 
  -1  -9   4     1462.84     1475.31     37.12 o 
   0  -9   4      772.42      842.52     21.47 o 
   1  -9   4      221.02      224.85     22.94 o 
   2  -9   4     3510.88     3597.76     53.84 o 
   3  -9   4      331.43      389.28     25.50 o 
   4  -9   4     1260.92     1313.20     38.71 o 
   5  -9   4      574.66      539.29     29.11 o 
   6  -9   4      193.56      197.16     26.58 o 
  -6  -8   4       91.69       92.16     26.15 o 
  -5  -8   4      251.60      287.49     27.82 o 
  -4  -8   4       88.59      119.51     21.96 o 
  -3  -8   4      639.67      638.74     28.75 o 
  -2  -8   4      772.86      856.89     30.72 o 
  -1  -8   4      550.06      464.98     25.32 o 
   0  -8   4      148.00      163.78     14.17 o 
   1  -8   4       95.09       91.73     19.23 o 
   2  -8   4     2256.09     2414.16     42.22 o 
   3  -8   4      708.39      659.10     27.66 o 
   4  -8   4      251.10      293.00     22.62 o 
   5  -8   4      578.43      595.00     29.44 o 
   6  -8   4      275.14      287.90     25.82 o 
   7  -8   4        8.17       -4.81     22.68 o 
  -6  -7   4      205.81      211.08     26.58 o 
  -5  -7   4      506.36      480.58     30.93 o 
  -4  -7   4      122.08      114.09     20.98 o 
  -3  -7   4      248.90      251.85     22.00 o 
  -2  -7   4     1133.09     1206.19     32.04 o 
  -1  -7   4      766.80      743.43     26.02 o 
   0  -7   4       10.62        3.77     10.79 o 
   1  -7   4      213.70      206.03     18.21 o 
   2  -7   4      413.52      473.93     22.37 o 
   3  -7   4     6445.97     6438.09     62.94 o 
   4  -7   4      313.54      329.77     23.93 o 
   5  -7   4      191.43      202.92     23.89 o 
   6  -7   4      440.95      468.43     28.05 o 
   7  -7   4      163.13      162.27     24.87 o 
  -7  -6   4       55.14       73.23     24.76 o 
  -6  -6   4      979.73     1006.48     37.53 o 
  -5  -6   4       50.81       52.36     22.21 o 
  -4  -6   4      377.21      316.90     25.21 o 
  -3  -6   4      332.37      353.35     21.85 o 
  -2  -6   4     2738.35     2600.62     40.00 o 
  -1  -6   4        1.17       -0.29     13.55 o 
   0  -6   4     1818.32     1922.07     43.98 o 
   1  -6   4       59.00       63.07     13.58 o 
   2  -6   4     1813.70     1831.53     31.38 o 
   3  -6   4      503.21      508.93     21.79 o 
   4  -6   4     4374.45     4172.80     51.14 o 
   5  -6   4      289.46      281.36     23.13 o 
   6  -6   4        2.45        2.80     20.57 o 
   7  -6   4      613.73      617.70     30.60 o 
   8  -6   4      458.17      511.87     31.91 o 
  -7  -5   4        5.19        5.97     25.20 o 
  -6  -5   4        1.54      -10.12     21.88 o 
  -5  -5   4      205.82      193.89     21.96 o 
  -4  -5   4       90.32       78.77     19.85 o 
  -3  -5   4      523.79      531.20     23.61 o 
  -2  -5   4     2132.52     2062.95     33.15 o 
  -1  -5   4     1196.67     1280.64     25.64 o 
   0  -5   4     3912.49     3907.86     74.23 o 
   1  -5   4       23.55       25.63     11.51 o 
   2  -5   4      587.69      659.01     19.42 o 
   3  -5   4     1144.51     1226.49     26.58 o 
   4  -5   4      145.65      134.16     19.01 o 
   5  -5   4      521.71      537.98     24.85 o 
   6  -5   4      127.59       90.78     21.70 o 
   7  -5   4       12.60        0.18     21.88 o 
   8  -5   4      111.92      124.94     24.33 o 
  -8  -4   4      160.41      171.30     27.60 o 
  -7  -4   4      331.52      366.51     30.23 o 
  -6  -4   4      323.90      308.02     25.79 o 
  -5  -4   4      215.97      181.11     21.85 o 
  -4  -4   4     1216.46     1300.04     31.17 o 
  -3  -4   4     4700.42     4668.07     49.08 o 
  -2  -4   4     4941.14     5001.62     46.21 o 
  -1  -4   4    15652.01    15878.27     74.80 o 
   0  -4   4      493.44      449.24     11.34 o 
   1  -4   4      599.46      610.09     16.99 o 
   2  -4   4      635.04      789.69     19.32 o 
   3  -4   4     4881.86     4731.92     43.66 o 
   4  -4   4       15.12       24.58     15.33 o 
   5  -4   4      339.81      357.98     21.53 o 
   6  -4   4        1.47       -5.46     18.06 o 
   7  -4   4     1703.22     1730.47     41.90 o 
   8  -4   4       67.59       75.96     22.87 o 
  -8  -3   4        0.77        5.97     25.45 o 
  -7  -3   4        1.41       -3.71     23.01 o 
  -6  -3   4      348.49      352.58     25.28 o 
  -5  -3   4      597.34      590.77     26.34 o 
  -4  -3   4      560.08      595.50     23.97 o 
  -3  -3   4      408.18      447.17     18.98 o 
  -2  -3   4    14507.62    14284.89     70.87 o 
  -1  -3   4      490.92      536.66     15.45 o 
   0  -3   4     3441.23     3454.86     21.26 o 
   1  -3   4      271.21      288.07     12.24 o 
   2  -3   4      750.17      779.74     17.50 o 
   3  -3   4     1137.67     1284.78     23.20 o 
   4  -3   4     8888.87     8949.55     61.26 o 
   5  -3   4       49.19       52.65     16.42 o 
   6  -3   4      183.75      190.61     23.13 o 
   7  -3   4       13.79       13.33     19.77 o 
   8  -3   4      973.14     1055.51     38.55 o 
   9  -3   4       42.51       42.17     24.32 o 
  -8  -2   4      384.47      408.40     32.63 o 
  -7  -2   4        0.11       -2.88     22.25 o 
  -6  -2   4       23.60       29.20     20.32 o 
  -5  -2   4      379.01      381.49     23.60 o 
  -4  -2   4     1120.84      954.40     25.45 o 
  -3  -2   4       22.57       47.99     14.57 o 
  -2  -2   4     8977.90     8705.77     52.84 o 
  -1  -2   4     1638.79     1892.06     23.02 o 
   0  -2   4     7092.38     7076.12     77.13 o 
   1  -2   4       38.63       94.83      9.98 o 
   2  -2   4     4991.81     5194.08     36.24 o 
   3  -2   4     7095.90     7214.67     47.17 o 
   4  -2   4      494.81      526.74     18.51 o 
   5  -2   4     1350.27     1296.25     28.77 o 
   6  -2   4     3405.14     3579.32     48.52 o 
   7  -2   4      129.68      142.24     23.85 o 
   8  -2   4      609.10      578.79     32.31 o 
   9  -2   4      240.82      289.34     29.24 o 
  -8  -1   4      206.79      247.97     32.12 o 
  -7  -1   4     1633.39     1664.48     42.66 o 
  -6  -1   4       54.80       36.52     21.27 o 
  -5  -1   4      945.31      975.09     30.76 o 
  -4  -1   4      360.87      342.03     18.47 o 
  -3  -1   4       28.13       27.89     12.16 o 
  -2  -1   4        3.45       -1.02     10.27 o 
  -1  -1   4     2478.47     2619.46     24.92 o 
   0  -1   4     1253.15     1538.61     31.18 o 
   1  -1   4     2358.28     2635.11     22.81 o 
   2  -1   4       26.67       17.33      9.83 o 
   3  -1   4     5912.10     6204.20     42.40 o 
   4  -1   4     1645.16     1962.95     28.54 o 
   5  -1   4      131.46      129.97     18.28 o 
   6  -1   4      198.62      143.89     20.18 o 
   7  -1   4       71.35       48.39     18.57 o 
   8  -1   4      264.05      215.28     25.46 o 
   9  -1   4      184.31      181.79     29.68 o 
  -8   0   4      505.09      521.03     37.66 o 
  -7   0   4       24.50       10.27     22.76 o 
  -6   0   4       85.38      107.71     22.03 o 
  -5   0   4        9.02        2.08     17.81 o 
  -4   0   4       28.97       53.71     15.80 o 
  -3   0   4       10.08        9.10     11.80 o 
  -2   0   4     1161.00     1455.01     21.61 o 
  -1   0   4        1.57       10.63      9.87 o 
   0   0   4       33.79       79.67      5.92 o 
   1   0   4       38.32       43.37      9.18 o 
   2   0   4     8641.96     7922.41     41.86 o 
   3   0   4       22.43       17.84     10.09 o 
   4   0   4    10518.18    10877.86     63.28 o 
   5   0   4        8.64        9.58     15.11 o 
   6   0   4      468.06      607.57     27.32 o 
   7   0   4        4.98       -5.79     19.33 o 
   8   0   4      218.17      206.82     27.60 o 
   9   0   4        0.04       15.44     24.21 o 
  -8   1   4       13.03       21.45     26.87 o 
  -7   1   4      843.65      877.39     36.62 o 
  -6   1   4      404.76      397.19     26.19 o 
  -5   1   4     2322.01     2310.66     39.65 o 
  -4   1   4       92.69      114.67     15.77 o 
  -3   1   4     1069.51      996.91     21.85 o 
  -2   1   4      471.76      562.80     15.56 o 
  -1   1   4     2101.24     2238.20     22.86 o 
   0   1   4       52.60       39.20      5.65 o 
   1   1   4     2804.53     2873.81     23.37 o 
   2   1   4     4779.24     4390.60     32.28 o 
   3   1   4     4971.02     5400.39     40.91 o 
   4   1   4       27.73      -17.37     17.37 o 
   5   1   4     1870.61     1686.17     33.90 o 
   6   1   4      317.36      272.45     24.84 o 
   7   1   4      180.79      117.26     22.65 o 
   8   1   4       10.90       11.94     21.26 o 
   9   1   4      378.10      321.93     31.69 o 
  -8   2   4      182.31      164.79     28.62 o 
  -7   2   4      108.08      125.41     25.67 o 
  -6   2   4       91.03       84.23     22.54 o 
  -5   2   4      456.66      404.45     23.46 o 
  -4   2   4     1747.17     1669.99     30.25 o 
  -3   2   4     1496.48     1363.25     25.69 o 
  -2   2   4     5461.77     5214.61     39.02 o 
  -1   2   4    23679.22    24798.60    586.15 o 
   0   2   4     1224.64     1322.01     26.08 o 
   1   2   4     2038.03     2056.03     21.50 o 
   2   2   4     4418.14     4407.08     32.96 o 
   3   2   4      930.85     1060.09     20.46 o 
   4   2   4      676.43      656.42     22.31 o 
   5   2   4       15.52       12.53     16.82 o 
   6   2   4     1469.63     1466.19     37.74 o 
   7   2   4      985.23     1098.86     34.73 o 
   8   2   4      367.05      304.82     28.85 o 
   9   2   4        1.07       -4.11     25.93 o 
  -8   3   4       36.66       59.10     23.70 o 
  -7   3   4      186.89      170.76     26.07 o 
  -6   3   4     2066.09     2099.55     43.19 o 
  -5   3   4       65.55       87.83     18.97 o 
  -4   3   4     1703.98     1751.24     31.49 o 
  -3   3   4      116.94       95.20     13.22 o 
  -2   3   4    22949.25    22800.47     83.61 o 
  -1   3   4      896.76     1017.52     18.06 o 
   0   3   4    18052.88    18883.89     56.72 o 
   1   3   4     1834.37     1646.80     20.88 o 
   2   3   4       19.54       12.93      9.32 o 
   3   3   4      129.81      105.36     12.49 o 
   4   3   4     8163.99     7521.34     58.62 o 
   5   3   4       61.16       42.79     17.11 o 
   6   3   4        0.31      -14.56     19.70 o 
   7   3   4      227.22      213.78     24.80 o 
   8   3   4      891.73     1081.10     39.35 o 
   9   3   4      316.35      295.95     31.10 o 
  -8   4   4        0.11       -1.93     23.85 o 
  -7   4   4       20.83       33.64     23.81 o 
  -6   4   4       13.18        7.39     21.85 o 
  -5   4   4      712.91      723.96     27.26 o 
  -4   4   4      185.42      165.38     17.01 o 
  -3   4   4     1230.98     1280.21     26.52 o 
  -2   4   4     1909.51     1935.00     27.80 o 
  -1   4   4    12328.65    12793.52     62.55 o 
   0   4   4     5061.45     5173.21     25.95 o 
   1   4   4       17.82       14.27     10.30 o 
   2   4   4       32.32       11.62     10.27 o 
   3   4   4      275.80      305.37     24.52 o 
   4   4   4       27.87       23.67     16.24 o 
   5   4   4     2593.97     2711.55     43.82 o 
   6   4   4      141.21      109.14     20.98 o 
   7   4   4       33.01       22.69     22.03 o 
   8   4   4       93.46       85.25     26.40 o 
  -8   5   4       29.80       36.34     24.18 o 
  -7   5   4      160.17      144.94     25.38 o 
  -6   5   4        2.51      -11.58     22.10 o 
  -5   5   4        5.98        3.35     19.19 o 
  -4   5   4        4.31        8.92     15.22 o 
  -3   5   4      513.29      537.43     20.29 o 
  -2   5   4      425.26      455.43     19.13 o 
  -1   5   4     1969.44     2033.76     29.95 o 
   0   5   4     2616.89     2903.28     22.47 o 
   1   5   4      923.66     1098.10     22.28 o 
   2   5   4      737.23      767.05     19.90 o 
   3   5   4     3411.54     3256.49     39.58 o 
   4   5   4      181.96      168.11     24.98 o 
   5   5   4      192.20      205.15     25.64 o 
   6   5   4      544.74      502.19     27.94 o 
   7   5   4      216.34      266.80     25.97 o 
   8   5   4       41.73       11.87     27.46 o 
  -7   6   4        6.49       19.37     21.19 o 
  -6   6   4      669.84      653.09     31.51 o 
  -5   6   4      180.90      197.02     21.67 o 
  -4   6   4      164.07      185.29     19.05 o 
  -3   6   4      112.52       95.99     15.95 o 
  -2   6   4     1595.75     1548.06     29.92 o 
  -1   6   4      287.46      337.75     16.83 o 
   0   6   4     2905.84     3033.82     25.02 o 
   1   6   4     3719.99     3832.29     40.63 o 
   2   6   4      189.86      220.35     20.91 o 
   3   6   4      950.34      991.48     27.23 o 
   4   6   4     1156.49     1085.06     33.83 o 
   5   6   4      293.19      281.76     24.11 o 
   6   6   4      117.00      101.71     21.99 o 
   7   6   4        7.05        5.35     22.39 o 
   8   6   4      417.37      438.71     33.07 o 
  -7   7   4       52.16       53.93     26.58 o 
  -6   7   4       82.75       72.72     21.41 o 
  -5   7   4     1200.69     1219.03     36.01 o 
  -4   7   4      115.01       94.94     20.39 o 
  -3   7   4       21.87       13.22     17.55 o 
  -2   7   4      211.88      214.55     19.01 o 
  -1   7   4     6113.95     5853.60     55.80 o 
   0   7   4     2393.20     2747.28     34.95 o 
   1   7   4     1954.74     1930.68     32.60 o 
   2   7   4       25.13       14.53     17.77 o 
   3   7   4      710.84      715.91     28.02 o 
   4   7   4     1093.14      891.07     32.73 o 
   5   7   4     1180.56     1278.21     36.09 o 
   6   7   4       43.21       41.98     22.36 o 
   7   7   4       48.65       16.50     25.20 o 
  -7   8   4      195.94      198.54     28.62 o 
  -6   8   4       49.02       30.30     25.63 o 
  -5   8   4      359.72      359.06     26.04 o 
  -4   8   4     2081.07     2030.63     43.52 o 
  -3   8   4      933.25      992.19     31.38 o 
  -2   8   4     1019.23     1113.84     31.24 o 
  -1   8   4      433.62      422.80     22.77 o 
   0   8   4     4160.85     4328.50     96.91 o 
   1   8   4      172.39      193.31     19.12 o 
   2   8   4      119.75      101.93     20.17 o 
   3   8   4      996.54     1053.98     31.35 o 
   4   8   4      216.37      196.52     23.82 o 
   5   8   4        1.06       12.89     19.77 o 
   6   8   4      275.74      266.77     28.12 o 
   7   8   4      217.29      229.69     29.90 o 
  -6   9   4      298.72      296.02     27.75 o 
  -5   9   4       72.73       71.33     23.78 o 
  -4   9   4      858.11      907.87     35.35 o 
  -3   9   4      345.52      394.28     25.46 o 
  -2   9   4      178.38      153.94     20.98 o 
  -1   9   4     1201.17     1115.07     33.90 o 
   0   9   4     1465.32     1596.19     26.48 o 
   1   9   4      474.85      492.67     26.52 o 
   2   9   4      184.22      206.05     22.98 o 
   3   9   4      304.06      298.92     24.04 o 
   4   9   4     1352.06     1306.91     36.89 o 
   5   9   4       11.17        6.37     20.14 o 
   6   9   4      240.51      216.98     32.23 o 
  -6  10   4       65.03       75.16     26.44 o 
  -5  10   4      520.62      488.26     32.60 o 
  -4  10   4      114.13       92.35     23.20 o 
  -3  10   4      392.93      401.39     28.48 o 
  -2  10   4      378.00      417.46     25.93 o 
  -1  10   4      250.64      276.83     24.91 o 
   0  10   4       47.13       39.97     13.25 o 
   1  10   4      404.85      375.36     26.26 o 
   2  10   4      361.70      419.49     24.99 o 
   3  10   4      108.91      106.19     23.92 o 
   4  10   4        4.39       12.20     19.37 o 
   5  10   4     1213.40     1379.01     43.37 o 
   6  10   4      144.52      136.16     26.87 o 
  -5  11   4      146.35      136.89     26.95 o 
  -4  11   4      752.29      697.80     34.72 o 
  -3  11   4      232.43      240.94     25.93 o 
  -2  11   4      266.19      246.45     26.73 o 
  -1  11   4       96.06       94.28     21.16 o 
   0  11   4      661.75      639.75     20.62 o 
   1  11   4       48.05       29.09     22.39 o 
   2  11   4      518.19      447.18     31.98 o 
   3  11   4      161.32      149.45     24.03 o 
   4  11   4      203.27      222.47     27.75 o 
   5  11   4       13.68       -4.92     27.86 o 
  -3  12   4      608.49      646.79     35.26 o 
  -2  12   4       35.18       33.83     25.96 o 
  -1  12   4        0.63      -16.93     21.23 o 
   0  12   4      269.59      246.44     17.81 o 
   1  12   4      251.55      246.23     27.24 o 
   2  12   4      398.73      365.21     33.44 o 
   3  12   4      323.25      349.64     30.92 o 
   4  12   4      193.60      174.80     27.60 o 
  -1  13   4      453.64      463.09     32.16 o 
   0  13   4        2.25        2.56     15.20 o 
   1  13   4      497.02      491.96     34.42 o 
  -1 -12   5      321.06      308.33     29.35 o 
   0 -12   5      188.25      174.19     18.90 o 
   1 -12   5       80.24      115.43     24.47 o 
   2 -12   5      454.63      486.22     31.94 o 
  -3 -11   5       86.25       80.80     25.23 o 
  -2 -11   5      178.51      194.36     27.31 o 
  -1 -11   5       71.83       56.73     23.78 o 
   0 -11   5      774.70      821.14     24.47 o 
   1 -11   5       32.40       24.25     23.23 o 
   2 -11   5      596.37      572.04     33.70 o 
   3 -11   5      299.64      334.01     29.32 o 
   4 -11   5      497.75      571.62     33.73 o 
  -4 -10   5       65.47       77.12     24.51 o 
  -3 -10   5      700.39      639.85     36.07 o 
  -2 -10   5       18.64       13.11     22.79 o 
  -1 -10   5      349.05      337.27     26.48 o 
   0 -10   5      496.23      535.42     20.28 o 
   1 -10   5     1117.10     1057.67     35.39 o 
   2 -10   5       56.68       45.81     21.19 o 
   3 -10   5      116.41       93.11     22.87 o 
   4 -10   5       24.64       11.07     23.09 o 
   5 -10   5      304.10      290.09     27.72 o 
  -5  -9   5        1.36        1.35     22.87 o 
  -4  -9   5      274.60      244.12     25.86 o 
  -3  -9   5       47.67       38.34     21.70 o 
  -2  -9   5      160.62      116.24     24.40 o 
  -1  -9   5       26.78       40.75     20.76 o 
   0  -9   5       21.92       25.63     13.26 o 
   1  -9   5      585.80      540.06     27.18 o 
   2  -9   5       63.48       46.03     22.61 o 
   3  -9   5        2.20        4.22     17.99 o 
   4  -9   5      151.28      142.02     24.11 o 
   5  -9   5       29.92       16.71     22.07 o 
   6  -9   5        6.99       -8.56     22.10 o 
  -6  -8   5      132.02      139.76     27.42 o 
  -5  -8   5      230.15      226.27     26.88 o 
  -4  -8   5       16.01       29.31     21.01 o 
  -3  -8   5      582.36      502.08     29.18 o 
  -2  -8   5     1061.26     1050.06     33.53 o 
  -1  -8   5      505.68      569.91     25.94 o 
   0  -8   5     2500.38     2434.17     36.27 o 
   1  -8   5     1859.17     1894.60     37.83 o 
   2  -8   5       65.99       52.47     21.05 o 
   3  -8   5      429.33      457.15     24.84 o 
   4  -8   5      641.36      676.44     28.20 o 
   5  -8   5      237.90      287.38     25.20 o 
   6  -8   5        8.68        9.03     20.90 o 
   7  -8   5       54.05       76.54     22.32 o 
  -6  -7   5      339.24      328.44     30.16 o 
  -5  -7   5      712.05      755.94     33.48 o 
  -4  -7   5       19.08        6.01     20.32 o 
  -3  -7   5       66.99       52.00     20.50 o 
  -2  -7   5      694.79      762.53     27.29 o 
  -1  -7   5      484.46      459.97     23.57 o 
   0  -7   5      313.19      331.60     14.82 o 
   1  -7   5     1913.17     1867.31     34.74 o 
   2  -7   5      781.76      703.81     26.17 o 
   3  -7   5       80.38       78.11     20.50 o 
   4  -7   5     2047.14     2183.58     41.63 o 
   5  -7   5     2534.63     2608.86     46.78 o 
   6  -7   5      249.80      248.96     26.00 o 
   7  -7   5       77.89       81.68     26.36 o 
  -7  -6   5       75.74       89.36     27.31 o 
  -6  -6   5        0.66        7.97     23.56 o 
  -5  -6   5      214.72      203.76     25.09 o 
  -4  -6   5     1110.71     1139.30     34.41 o 
  -3  -6   5      657.02      665.32     27.84 o 
  -2  -6   5      476.03      548.47     23.06 o 
  -1  -6   5        1.72       22.28     14.38 o 
   0  -6   5     2956.97     3091.87     28.04 o 
   1  -6   5       87.38       93.33     15.08 o 
   2  -6   5      615.08      591.21     21.86 o 
   3  -6   5     1457.23     1591.38     32.09 o 
   4  -6   5      408.80      374.47     25.06 o 
   5  -6   5       35.98       43.26     18.90 o 
   6  -6   5      168.91      205.36     24.00 o 
   7  -6   5        5.91       18.17     22.21 o 
   8  -6   5        4.24        1.06     24.87 o 
  -7  -5   5      560.30      571.43     34.46 o 
  -6  -5   5      170.27      158.96     24.44 o 
  -5  -5   5        2.23       24.32     19.92 o 
  -4  -5   5     1105.11     1097.24     33.17 o 
  -3  -5   5     1446.82     1367.89     32.13 o 
  -2  -5   5      260.79      332.33     18.94 o 
  -1  -5   5     1893.47     1913.78     30.85 o 
   0  -5   5     4573.14     4751.81     62.79 o 
   1  -5   5      990.33     1016.57     22.42 o 
   2  -5   5       20.90       31.86     12.85 o 
   3  -5   5     1068.30     1072.09     26.11 o 
   4  -5   5     3691.49     3649.17     45.88 o 
   5  -5   5      349.71      315.40     22.44 o 
   6  -5   5     1330.14     1594.67     37.91 o 
   7  -5   5       54.17       50.47     23.56 o 
   8  -5   5        5.87        2.51     21.08 o 
  -7  -4   5        0.22        9.07     23.96 o 
  -6  -4   5       51.16       63.32     22.98 o 
  -5  -4   5      273.04      251.89     23.42 o 
  -4  -4   5        0.51       -0.95     18.53 o 
  -3  -4   5     1108.67      997.99     28.33 o 
  -2  -4   5     2611.34     2868.69     36.98 o 
  -1  -4   5     2813.90     2873.08     34.85 o 
   0  -4   5     2959.66     3321.50     24.60 o 
   1  -4   5      598.17      538.28     17.02 o 
   2  -4   5       19.97       31.64     10.81 o 
   3  -4   5      884.09     1117.91     24.86 o 
   4  -4   5       96.63      109.14     15.55 o 
   5  -4   5      925.21      887.97     27.48 o 
   6  -4   5      239.65      181.70     21.96 o 
   7  -4   5      110.72      143.88     23.82 o 
   8  -4   5      159.96      149.27     25.60 o 
  -8  -3   5      121.01      120.21     27.64 o 
  -7  -3   5      231.02      226.81     26.91 o 
  -6  -3   5       22.90       24.51     20.32 o 
  -5  -3   5       51.54       69.04     20.10 o 
  -4  -3   5     2725.38     2934.33     42.37 o 
  -3  -3   5      904.54      936.66     24.46 o 
  -2  -3   5     2390.42     2856.80     34.42 o 
  -1  -3   5      586.22      659.98     17.90 o 
   0  -3   5     4848.07     4693.94     50.69 o 
   1  -3   5       31.98       37.00      9.90 o 
   2  -3   5     1180.22     1020.79     20.07 o 
   3  -3   5       10.92        1.86     11.54 o 
   4  -3   5     1977.98     1858.56     30.44 o 
   5  -3   5       42.44       47.05     15.95 o 
   6  -3   5     2231.92     2230.79     40.76 o 
   7  -3   5       31.40       20.14     20.94 o 
   8  -3   5      188.68      208.34     27.71 o 
   9  -3   5      100.21       93.48     26.98 o 
  -8  -2   5        2.14      -10.30     26.58 o 
  -7  -2   5      330.35      385.67     29.87 o 
  -6  -2   5       16.84       26.58     19.92 o 
  -5  -2   5      302.44      282.10     22.73 o 
  -4  -2   5      488.73      471.37     22.70 o 
  -3  -2   5    10293.63    10325.82     66.59 o 
  -2  -2   5       59.46       44.43     12.53 o 
  -1  -2   5     1304.28     1147.49     20.11 o 
   0  -2   5     1004.23     1036.16     12.54 o 
   1  -2   5      331.39      279.99     12.13 o 
   2  -2   5        0.42        3.93     10.09 o 
   3  -2   5     1149.72     1049.87     22.29 o 
   4  -2   5      741.35      815.25     21.47 o 
   5  -2   5        2.10        0.33     14.53 o 
   6  -2   5      973.47     1114.13     31.75 o 
   7  -2   5      843.56      901.87     31.30 o 
   8  -2   5      145.47      147.41     28.48 o 
   9  -2   5       12.98        4.30     24.54 o 
  -8  -1   5      106.53      153.82     31.35 o 
  -7  -1   5      182.10      191.19     26.48 o 
  -6  -1   5       68.60       65.80     20.43 o 
  -5  -1   5     2603.73     2649.35     43.67 o 
  -4  -1   5       79.22       84.59     16.24 o 
  -3  -1   5     1011.37      863.99     22.61 o 
  -2  -1   5      696.78      697.03     17.79 o 
  -1  -1   5      707.88      775.01     16.45 o 
   0  -1   5      712.22      520.13     31.75 o 
   1  -1   5    12303.16    12722.07     52.26 o 
   2  -1   5     7728.35     6912.53     41.98 o 
   3  -1   5      758.62      840.41     19.25 o 
   4  -1   5      870.82      779.42     20.56 o 
   5  -1   5     3986.53     3757.39     43.14 o 
   6  -1   5       16.12       28.55     19.74 o 
   7  -1   5        6.97        4.73     17.88 o 
   8  -1   5       35.97       11.47     23.60 o 
   9  -1   5      614.36      705.36     35.23 o 
  -8   0   5     2333.37     2244.28     56.46 o 
  -7   0   5       32.34       32.66     23.60 o 
  -6   0   5      294.19      274.87     24.55 o 
  -5   0   5      102.30       76.98     20.90 o 
  -4   0   5     1490.78     1387.12     29.29 o 
  -3   0   5        2.32        9.90     13.04 o 
  -2   0   5        5.39       62.16     11.00 o 
  -1   0   5       18.94       13.36     10.16 o 
   0   0   5     1522.27     2473.03     16.51 o 
   1   0   5       52.18       47.74      9.98 o 
   2   0   5    10843.51    10347.08     50.27 o 
   3   0   5       33.15       23.52     11.03 o 
   4   0   5       80.69       83.32     14.35 o 
   5   0   5        5.97       11.98     15.69 o 
   6   0   5     2536.46     2329.76     41.55 o 
   7   0   5        0.18        0.40     19.01 o 
   8   0   5     1126.35     1146.16     38.05 o 
   9   0   5       11.83       18.61     23.41 o 
  -8   1   5        8.00        4.08     27.45 o 
  -7   1   5     1489.84     1549.97     43.24 o 
  -6   1   5        1.69       -1.89     19.95 o 
  -5   1   5        3.44        8.99     19.33 o 
  -4   1   5      423.02      432.15     20.04 o 
  -3   1   5     2241.20     2021.12     29.96 o 
  -2   1   5       28.38       15.77     10.23 o 
  -1   1   5       41.03       33.36     10.09 o 
   0   1   5     1057.49     1239.19     12.58 o 
   1   1   5      425.37      435.90     13.67 o 
   2   1   5     2739.16     2533.36     26.49 o 
   3   1   5     4095.95     4416.70     38.41 o 
   4   1   5     3418.53     3685.61     40.07 o 
   5   1   5      966.63      850.19     27.45 o 
   6   1   5      206.58      127.07     22.69 o 
   7   1   5       17.34        3.60     19.99 o 
   8   1   5      124.26      116.27     25.49 o 
   9   1   5        1.19        0.58     25.31 o 
  -8   2   5      426.35      479.95     33.04 o 
  -7   2   5      152.64      121.63     24.91 o 
  -6   2   5       59.56       39.00     21.01 o 
  -5   2   5       38.47       35.50     19.88 o 
  -4   2   5      842.70      764.58     23.95 o 
  -3   2   5      762.34      736.54     20.74 o 
  -2   2   5    11855.92    11471.02     60.35 o 
  -1   2   5       19.80       21.45     10.30 o 
   0   2   5     8600.18     9091.79    131.36 o 
   1   2   5     1670.34     1585.95     20.33 o 
   2   2   5     3581.59     3698.57     31.56 o 
   3   2   5      823.08     1005.50     21.26 o 
   4   2   5      671.40      696.79     20.34 o 
   5   2   5     1645.10     1594.03     32.29 o 
   6   2   5     2847.64     2984.95     47.25 o 
   7   2   5        6.11        1.71     20.86 o 
   8   2   5      298.63      239.57     28.04 o 
   9   2   5      354.40      296.50     32.05 o 
  -8   3   5      119.73      111.03     27.06 o 
  -7   3   5       89.62       72.87     23.56 o 
  -6   3   5      147.39      153.42     24.25 o 
  -5   3   5      284.30      296.95     21.89 o 
  -4   3   5      943.50      870.25     25.77 o 
  -3   3   5      357.41      332.72     16.90 o 
  -2   3   5     4591.38     5054.32     41.84 o 
  -1   3   5        4.76        7.86      9.76 o 
   0   3   5     6822.14     6862.85     28.28 o 
   1   3   5     3738.86     3669.58     30.73 o 
   2   3   5        7.18       22.94      9.79 o 
   3   3   5      550.63      585.73     17.75 o 
   4   3   5     2348.78     2099.00     33.42 o 
   5   3   5        0.13        2.59     15.62 o 
   6   3   5      986.74      950.63     31.38 o 
   7   3   5       61.33       62.05     20.46 o 
   8   3   5      102.05       86.63     27.64 o 
   9   3   5        3.98      -15.00     24.94 o 
  -8   4   5       46.28       31.79     24.72 o 
  -7   4   5     1295.67     1282.01     41.95 o 
  -6   4   5      412.00      398.89     27.21 o 
  -5   4   5       37.71       34.48     19.34 o 
  -4   4   5        7.14        5.61     16.13 o 
  -3   4   5     5525.45     5669.62     51.02 o 
  -2   4   5      229.85      329.21     16.21 o 
  -1   4   5     5160.38     5240.28     41.38 o 
   0   4   5     2864.57     3007.40     20.98 o 
   1   4   5     2244.16     2488.17     28.23 o 
   2   4   5      245.14      204.79     13.33 o 
   3   4   5     6068.11     6043.01     49.74 o 
   4   4   5     2562.90     2391.43     36.42 o 
   5   4   5     2304.72     2421.47     40.96 o 
   6   4   5       45.43       21.48     19.04 o 
   7   4   5     1204.30     1307.81     38.71 o 
   8   4   5      599.56      512.66     34.39 o 
  -8   5   5       40.79       18.24     23.09 o 
  -7   5   5        0.44        6.30     23.59 o 
  -6   5   5     1209.25     1230.81     38.42 o 
  -5   5   5      505.71      483.60     25.35 o 
  -4   5   5      523.53      511.59     22.99 o 
  -3   5   5      623.83      690.61     23.07 o 
  -2   5   5     3001.43     3222.44     37.77 o 
  -1   5   5      613.03      593.06     18.77 o 
   0   5   5      663.19      628.20     12.49 o 
   1   5   5     1908.44     2020.96     28.31 o 
   2   5   5      194.17      167.25     14.20 o 
   3   5   5      290.27      222.42     18.80 o 
   4   5   5     8368.81     8384.49     67.62 o 
   5   5   5     2902.86     2963.32     46.16 o 
   6   5   5       48.83       34.23     19.95 o 
   7   5   5      176.75      122.47     23.45 o 
   8   5   5      428.06      412.75     33.95 o 
  -7   6   5      158.38      168.93     26.77 o 
  -6   6   5        0.40        3.57     24.32 o 
  -5   6   5       61.79       80.37     21.30 o 
  -4   6   5      115.50      136.27     19.37 o 
  -3   6   5        4.47       -5.94     14.67 o 
  -2   6   5     2250.82     2260.85     34.98 o 
  -1   6   5      295.64      299.86     16.76 o 
   0   6   5       10.28       12.71      8.39 o 
   1   6   5     1257.01     1291.31     25.83 o 
   2   6   5     4919.45     4930.06     49.26 o 
   3   6   5      579.78      532.13     22.92 o 
   4   6   5     1423.66     1644.88     38.44 o 
   5   6   5       83.48       41.22     20.65 o 
   6   6   5      272.26      293.29     25.20 o 
   7   6   5       24.80       13.18     23.12 o 
   8   6   5       14.55        7.21     26.33 o 
  -7   7   5      626.46      664.35     35.74 o 
  -6   7   5      178.42      182.92     25.75 o 
  -5   7   5        1.05      -17.77     21.81 o 
  -4   7   5       90.10       94.50     20.03 o 
  -3   7   5      509.33      430.87     23.06 o 
  -2   7   5      167.48      165.05     17.88 o 
  -1   7   5     1573.92     1607.35     33.34 o 
   0   7   5      827.00      763.63     16.43 o 
   1   7   5     2247.03     2015.01     33.96 o 
   2   7   5      915.18      766.68     24.97 o 
   3   7   5      894.25      853.93     29.74 o 
   4   7   5      102.91      120.17     21.30 o 
   5   7   5      133.66      121.01     24.98 o 
   6   7   5      413.87      402.20     28.19 o 
   7   7   5      329.75      294.94     29.72 o 
  -7   8   5       51.98       63.58     25.53 o 
  -6   8   5      349.58      356.71     28.85 o 
  -5   8   5       14.51        2.55     22.58 o 
  -4   8   5      191.09      198.70     25.71 o 
  -3   8   5       51.12       74.76     19.81 o 
  -2   8   5      360.22      393.03     22.51 o 
  -1   8   5      403.40      417.17     23.28 o 
   0   8   5      396.19      396.89     15.97 o 
   1   8   5      516.46      576.91     23.50 o 
   2   8   5      835.48      863.99     27.37 o 
   3   8   5       89.08       93.11     23.20 o 
   4   8   5       17.74       16.68     20.32 o 
   5   8   5      125.02      167.55     23.38 o 
   6   8   5      395.04      366.45     30.78 o 
   7   8   5       39.11       57.10     24.87 o 
  -6   9   5       73.03       81.31     26.44 o 
  -5   9   5      561.59      568.97     31.40 o 
  -4   9   5     2444.49     2296.91     48.71 o 
  -3   9   5      461.44      475.15     26.26 o 
  -2   9   5       60.20       77.05     19.08 o 
  -1   9   5     1213.43     1146.13     32.63 o 
   0   9   5     2107.35     2279.75     33.55 o 
   1   9   5      347.74      367.23     22.80 o 
   2   9   5      612.85      638.83     27.51 o 
   3   9   5      122.04      132.34     20.90 o 
   4   9   5      165.00      157.32     23.27 o 
   5   9   5       86.93       90.67     22.90 o 
   6   9   5     1000.51     1112.94     41.65 o 
  -5  10   5       75.14       78.80     26.65 o 
  -4  10   5      301.04      329.53     28.04 o 
  -3  10   5     1801.82     1779.50     43.83 o 
  -2  10   5      153.62      163.66     21.63 o 
  -1  10   5      456.98      423.32     25.75 o 
   0  10   5      112.90      105.06     14.44 o 
   1  10   5     1016.09     1083.39     33.86 o 
   2  10   5        7.85       17.99     18.32 o 
   3  10   5      951.95      957.03     33.20 o 
   4  10   5       15.67       26.69     19.44 o 
   5  10   5       47.36       42.97     28.47 o 
   6  10   5        5.78       19.26     24.54 o 
  -5  11   5      367.79      349.46     30.85 o 
  -4  11   5       13.62        2.91     25.27 o 
  -3  11   5       54.95       65.47     22.94 o 
  -2  11   5      369.95      341.79     26.41 o 
  -1  11   5       66.56       50.62     19.81 o 
   0  11   5       87.10      102.53     15.85 o 
   1  11   5      600.77      589.48     30.24 o 
   2  11   5      779.44      677.99     34.69 o 
   3  11   5       53.19       35.14     21.48 o 
   4  11   5      515.01      499.15     31.11 o 
   5  11   5      472.13      480.22     33.62 o 
  -3  12   5       29.31       31.68     23.89 o 
  -2  12   5      210.42      236.97     27.28 o 
  -1  12   5      123.88      104.66     22.07 o 
   0  12   5       15.68       22.59     16.24 o 
   1  12   5        0.12      -17.15     23.56 o 
   2  12   5      966.14      965.60     39.57 o 
   3  12   5      209.82      246.87     27.93 o 
   4  12   5        4.91       -0.58     27.24 o 
  -1  13   5       38.00       33.86     26.11 o 
   0  13   5        6.37       11.54     15.72 o 
   1  13   5      413.82      385.43     36.75 o 
   0 -12   6      229.29      185.48     26.02 o 
   1 -12   6      168.60      155.50     26.47 o 
  -2 -11   6       44.00       35.76     23.92 o 
  -1 -11   6      511.62      520.16     32.46 o 
   0 -11   6      119.05      123.14     17.17 o 
   1 -11   6       27.16       36.56     22.54 o 
   2 -11   6      921.83      965.96     37.60 o 
   3 -11   6      723.88      752.06     35.41 o 
   4 -11   6       81.24      103.82     27.20 o 
  -4 -10   6       59.88       43.19     24.87 o 
  -3 -10   6      576.76      540.59     33.04 o 
  -2 -10   6      204.07      183.00     26.40 o 
  -1 -10   6      140.76      138.20     24.76 o 
   0 -10   6        4.92       -1.74     14.45 o 
   1 -10   6     1811.78     1797.61     43.72 o 
   2 -10   6        8.67       11.40     20.72 o 
   3 -10   6     1451.45     1513.39     41.81 o 
   4 -10   6      433.58      470.78     30.09 o 
   5 -10   6      165.07      194.13     26.29 o 
  -5  -9   6       10.78       15.69     22.36 o 
  -4  -9   6      116.34      105.06     25.34 o 
  -3  -9   6      109.79       94.93     23.85 o 
  -2  -9   6     2484.96     2471.00     50.35 o 
  -1  -9   6      151.96      147.27     21.56 o 
   0  -9   6      283.78      310.81     17.50 o 
   1  -9   6      357.54      295.94     23.78 o 
   2  -9   6     1864.17     1843.38     41.72 o 
   3  -9   6        4.35       17.59     18.72 o 
   4  -9   6      979.71     1010.40     35.17 o 
   5  -9   6      319.34      346.11     27.06 o 
   6  -9   6       56.00       54.98     23.96 o 
  -5  -8   6       29.63       25.85     22.36 o 
  -4  -8   6      458.88      440.27     30.23 o 
  -3  -8   6       15.77       10.09     21.34 o 
  -2  -8   6       49.91       51.42     21.56 o 
  -1  -8   6       12.36        4.01     18.75 o 
   0  -8   6       90.88       87.05     14.31 o 
   1  -8   6      667.01      629.57     26.93 o 
   2  -8   6     1640.22     1686.57     37.82 o 
   3  -8   6       45.68       45.04     18.79 o 
   4  -8   6      268.21      263.03     23.89 o 
   5  -8   6      148.45      134.34     23.12 o 
   6  -8   6      256.29      287.27     27.02 o 
   7  -8   6       94.57      108.84     26.47 o 
  -6  -7   6        1.96       20.97     23.41 o 
  -5  -7   6      161.48      140.02     25.96 o 
  -4  -7   6      109.43       74.91     23.49 o 
  -3  -7   6     2354.07     2274.97     45.21 o 
  -2  -7   6       90.86       96.14     20.39 o 
  -1  -7   6       47.40       64.34     18.79 o 
   0  -7   6      604.91      575.26     25.41 o 
   1  -7   6       84.15       68.06     17.33 o 
   2  -7   6     1443.51     1284.50     32.46 o 
   3  -7   6      536.13      540.93     25.36 o 
   4  -7   6        1.95        5.28     20.39 o 
   5  -7   6      499.67      489.62     28.05 o 
   6  -7   6      168.01      189.44     24.47 o 
   7  -7   6     1421.32     1409.41     43.01 o 
  -6  -6   6      664.10      732.58     34.50 o 
  -5  -6   6        0.04       -6.41     21.81 o 
  -4  -6   6      264.87      210.36     25.71 o 
  -3  -6   6      145.46      109.03     20.94 o 
  -2  -6   6      758.35      966.97     28.93 o 
  -1  -6   6       74.44       64.64     16.35 o 
   0  -6   6     1436.81     1385.97     22.32 o 
   1  -6   6      219.12      192.41     17.45 o 
   2  -6   6     1159.22     1196.95     28.29 o 
   3  -6   6      816.89      859.49     26.42 o 
   4  -6   6     2008.28     2140.81     39.26 o 
   5  -6   6      161.11      171.31     20.58 o 
   6  -6   6      877.43      901.79     33.63 o 
   7  -6   6      108.55      102.91     23.92 o 
   8  -6   6      393.04      402.83     30.27 o 
  -7  -5   6       11.68       17.00     24.40 o 
  -6  -5   6       37.02       31.82     22.90 o 
  -5  -5   6      787.75      835.57     32.83 o 
  -4  -5   6     1832.73     1861.74     41.00 o 
  -3  -5   6      834.52      769.88     27.37 o 
  -2  -5   6       54.69       43.88     16.57 o 
  -1  -5   6     1804.03     1721.85     31.02 o 
   0  -5   6     2028.49     2047.09     22.48 o 
   1  -5   6        0.50        9.36     12.38 o 
   2  -5   6     2333.19     2313.40     33.89 o 
   3  -5   6     1496.19     1490.64     30.57 o 
   4  -5   6     1263.68     1156.23     29.72 o 
   5  -5   6      768.51      841.20     28.35 o 
   6  -5   6     1411.84     1521.41     38.10 o 
   7  -5   6     1364.32     1463.70     39.55 o 
   8  -5   6        8.60       13.07     22.17 o 
  -7  -4   6      233.89      213.70     27.79 o 
  -6  -4   6      247.49      269.10     25.46 o 
  -5  -4   6      196.92      245.09     24.18 o 
  -4  -4   6      547.46      533.58     26.81 o 
  -3  -4   6     1627.51     1641.51     33.60 o 
  -2  -4   6       12.52        8.27     13.98 o 
  -1  -4   6     1481.63     1473.45     27.33 o 
   0  -4   6     1953.43     2092.06     48.79 o 
   1  -4   6     2015.66     1875.74     28.16 o 
   2  -4   6      335.43      350.38     16.98 o 
   3  -4   6     5880.77     5653.47     50.01 o 
   4  -4   6      143.97      155.76     17.30 o 
   5  -4   6      224.17      239.79     20.94 o 
   6  -4   6      118.61       89.22     20.25 o 
   7  -4   6      593.48      651.62     30.46 o 
   8  -4   6       76.32       65.18     22.94 o 
  -7  -3   6        2.31       -3.35     22.83 o 
  -6  -3   6      129.94      174.54     24.47 o 
  -5  -3   6      235.44      243.76     23.13 o 
  -4  -3   6      216.52      208.07     21.96 o 
  -3  -3   6        0.57        6.12     15.55 o 
  -2  -3   6     1427.67     1549.08     28.31 o 
  -1  -3   6       69.58       49.49     11.80 o 
   0  -3   6     4135.08     4546.41     56.62 o 
   1  -3   6     4619.59     4785.83     39.16 o 
   2  -3   6     2018.51     2127.08     28.60 o 
   3  -3   6     1927.80     1982.49     29.57 o 
   4  -3   6      216.25      221.55     16.54 o 
   5  -3   6      846.13      840.72     26.39 o 
   6  -3   6       36.17       40.56     20.94 o 
   7  -3   6       88.95       82.55     20.87 o 
   8  -3   6      269.99      249.44     27.17 o 
  -8  -2   6      205.00      178.55     29.06 o 
  -7  -2   6      244.26      243.82     28.22 o 
  -6  -2   6      371.20      446.52     26.37 o 
  -5  -2   6      354.63      376.45     24.33 o 
  -4  -2   6     1168.44     1342.67     31.28 o 
  -3  -2   6      195.91      228.80     18.61 o 
  -2  -2   6     1418.36     1516.79     26.60 o 
  -1  -2   6     1390.38     1362.28     22.81 o 
   0  -2   6      510.48      491.75     10.39 o 
   1  -2   6     4627.29     4917.50     37.37 o 
   2  -2   6     8847.75     8614.45     51.19 o 
   3  -2   6     8812.68     8928.38     56.03 o 
   4  -2   6      285.75      254.76     16.14 o 
   5  -2   6      699.55      644.97     23.18 o 
   6  -2   6      380.95      334.71     23.24 o 
   7  -2   6      837.94      842.24     31.70 o 
   8  -2   6      262.68      274.60     28.37 o 
   9  -2   6      163.51      181.17     27.71 o 
  -8  -1   6       75.99       53.09     28.91 o 
  -7  -1   6      156.95      183.43     26.47 o 
  -6  -1   6       24.61       21.01     19.77 o 
  -5  -1   6        2.39       -1.53     21.66 o 
  -4  -1   6     1844.96     1706.84     33.86 o 
  -3  -1   6    10874.13    10547.18     67.89 o 
  -2  -1   6      239.36      193.71     14.02 o 
  -1  -1   6      273.05      299.10     13.55 o 
   0  -1   6        6.12       22.68      6.78 o 
   1  -1   6     1467.39     1666.79     22.03 o 
   2  -1   6      148.27      148.86     12.27 o 
   3  -1   6     7226.45     7560.29     50.48 o 
   4  -1   6      421.81      331.25     17.23 o 
   5  -1   6      152.82      141.70     17.70 o 
   6  -1   6     1808.97     1837.11     37.06 o 
   7  -1   6       50.11       65.11     19.41 o 
   8  -1   6      140.72      153.13     24.84 o 
   9  -1   6        1.76       -0.07     26.40 o 
  -8   0   6      122.72      187.17     32.88 o 
  -7   0   6        3.94       -6.88     22.68 o 
  -6   0   6      433.32      457.40     27.21 o 
  -5   0   6       43.14       38.42     20.14 o 
  -4   0   6      244.47      299.14     20.14 o 
  -3   0   6      130.98      161.41     16.64 o 
  -2   0   6    10030.29     8899.53     55.26 o 
  -1   0   6       65.03       42.86     10.16 o 
   0   0   6     2563.53     3652.07     38.78 o 
   1   0   6       94.97       84.89     10.74 o 
   2   0   6    29143.15    27401.11     87.13 o 
   3   0   6        0.79        5.72     11.47 o 
   4   0   6     3169.65     2582.09     34.05 o 
   5   0   6       31.81       17.11     15.95 o 
   6   0   6     2278.60     2122.93     39.38 o 
   7   0   6        1.52       -5.24     19.52 o 
   8   0   6      746.99      860.68     36.76 o 
   9   0   6       29.11       34.41     26.40 o 
  -8   1   6        5.23      -13.33     27.49 o 
  -7   1   6        0.65       19.08     24.98 o 
  -6   1   6        0.05       -0.84     19.99 o 
  -5   1   6     2375.78     2457.17     43.87 o 
  -4   1   6       27.70       33.50     17.04 o 
  -3   1   6      501.31      512.39     20.41 o 
  -2   1   6      537.18      487.97     16.80 o 
  -1   1   6       97.62       77.54     10.42 o 
   0   1   6      302.74      227.80      8.30 o 
   1   1   6     6797.82     6932.98     41.41 o 
   2   1   6     4611.67     4459.15     35.99 o 
   3   1   6      402.09      318.90     15.63 o 
   4   1   6       48.83       18.35     14.02 o 
   5   1   6     1780.35     1850.11     33.94 o 
   6   1   6      921.35      917.46     30.18 o 
   7   1   6       16.09       13.51     19.63 o 
   8   1   6        0.50        4.99     24.10 o 
   9   1   6      364.70      381.11     34.05 o 
  -8   2   6      197.71      183.00     29.79 o 
  -7   2   6      262.85      256.50     28.41 o 
  -6   2   6       22.70       36.12     19.99 o 
  -5   2   6      371.21      336.46     24.73 o 
  -4   2   6       83.61       82.44     17.95 o 
  -3   2   6     9017.53     9197.69     63.83 o 
  -2   2   6      169.58      205.82     14.39 o 
  -1   2   6     1856.27     1919.72     24.96 o 
   0   2   6      200.37      259.97     14.57 o 
   1   2   6      937.79      983.51     17.84 o 
   2   2   6      942.89      926.24     18.97 o 
   3   2   6     9452.40     9046.42     56.03 o 
   4   2   6       25.56       16.79     12.93 o 
   5   2   6      130.35      106.19     17.77 o 
   6   2   6      180.35      134.57     23.93 o 
   7   2   6     1071.36     1206.71     34.77 o 
   8   2   6      149.22       88.31     26.07 o 
   9   2   6       99.46       82.77     27.09 o 
  -8   3   6        1.73        1.97     25.52 o 
  -7   3   6       69.79       60.52     23.05 o 
  -6   3   6      448.05      384.15     27.57 o 
  -5   3   6      698.61      685.90     27.84 o 
  -4   3   6      423.73      426.52     22.59 o 
  -3   3   6     2153.20     2039.95     32.72 o 
  -2   3   6    13382.60    13781.33     70.47 o 
  -1   3   6      258.77      278.87     13.44 o 
   0   3   6     1036.54     1023.14     13.18 o 
   1   3   6       53.49       89.40     10.92 o 
   2   3   6      109.17       88.13     11.47 o 
   3   3   6     1113.49     1207.29     23.45 o 
   4   3   6     5021.35     5411.12     50.44 o 
   5   3   6       28.27       13.95     16.71 o 
   6   3   6       97.88       72.54     21.92 o 
   7   3   6      145.01       90.31     22.21 o 
   8   3   6      935.75      981.88     39.75 o 
   9   3   6        8.08       20.46     24.32 o 
  -8   4   6       44.72       48.90     26.29 o 
  -7   4   6        0.90       -1.93     24.36 o 
  -6   4   6       47.13       45.92     21.34 o 
  -5   4   6      217.65      233.41     23.16 o 
  -4   4   6       64.29       63.25     18.21 o 
  -3   4   6      491.59      540.51     22.12 o 
  -2   4   6     1371.81     1527.55     26.96 o 
  -1   4   6    10341.04    10415.41     59.67 o 
   0   4   6     6034.42     6656.26     31.79 o 
   1   4   6      381.16      529.10     15.96 o 
   2   4   6     6137.39     6280.00     47.11 o 
   3   4   6      496.81      512.75     18.80 o 
   4   4   6       78.81       81.46     15.95 o 
   5   4   6       70.87       39.33     19.08 o 
   6   4   6       65.44       38.82     19.63 o 
   7   4   6       92.50       62.49     24.76 o 
   8   4   6       31.48       11.47     25.38 o 
  -7   5   6      541.06      521.82     33.48 o 
  -6   5   6      283.69      316.17     27.90 o 
  -5   5   6       20.31       28.26     19.01 o 
  -4   5   6      652.15      674.81     26.31 o 
  -3   5   6      339.41      357.93     19.78 o 
  -2   5   6     3049.60     2937.13     37.66 o 
  -1   5   6     1952.05     1832.54     28.48 o 
   0   5   6     2624.64     2651.92     33.58 o 
   1   5   6      366.87      375.44     15.81 o 
   2   5   6      336.23      355.44     16.32 o 
   3   5   6     1692.66     1861.11     31.42 o 
   4   5   6     3039.83     3180.72     44.00 o 
   5   5   6       72.18       64.16     21.34 o 
   6   5   6      171.30      135.51     21.27 o 
   7   5   6      331.76      311.62     27.35 o 
   8   5   6      339.61      327.68     31.47 o 
  -7   6   6      269.51      265.31     29.57 o 
  -6   6   6     1870.01     1877.16     45.95 o 
  -5   6   6        9.96        8.48     18.21 o 
  -4   6   6        0.48        6.52     19.08 o 
  -3   6   6     1767.80     1654.61     33.82 o 
  -2   6   6     1988.39     1678.86     31.76 o 
  -1   6   6      221.26      195.48     15.12 o 
   0   6   6     1336.58     1300.62     32.08 o 
   1   6   6     1485.76     1592.26     28.13 o 
   2   6   6      843.19      765.20     22.56 o 
   3   6   6     1542.54     1545.19     31.48 o 
   4   6   6     7183.79     6864.53     64.91 o 
   5   6   6        3.13        1.86     19.74 o 
   6   6   6      116.23      132.01     22.32 o 
   7   6   6      397.41      388.24     29.36 o 
   8   6   6       66.02       60.41     27.46 o 
  -7   7   6      141.73      154.22     28.40 o 
  -6   7   6       20.59       18.13     23.09 o 
  -5   7   6     1088.45     1081.25     35.02 o 
  -4   7   6      535.35      506.67     26.41 o 
  -3   7   6       13.35       14.35     17.84 o 
  -2   7   6      168.05      180.38     18.94 o 
  -1   7   6     3985.29     4037.36     47.27 o 
   0   7   6     1337.72     1258.06     24.16 o 
   1   7   6     1082.53     1210.51     28.62 o 
   2   7   6      500.70      436.32     21.17 o 
   3   7   6     4824.51     4780.48     55.64 o 
   4   7   6      639.07      604.10     28.31 o 
   5   7   6     2812.73     2894.15     50.52 o 
   6   7   6      280.89      266.09     24.84 o 
   7   7   6       86.03       42.28     24.87 o 
  -6   8   6       29.98       21.63     22.90 o 
  -5   8   6      600.38      518.07     31.00 o 
  -4   8   6     1706.54     1644.90     40.73 o 
  -3   8   6       30.17       31.53     17.81 o 
  -2   8   6      151.95      131.21     20.25 o 
  -1   8   6     1592.48     1564.17     35.05 o 
   0   8   6      512.90      501.51     18.42 o 
   1   8   6       79.85       74.40     17.19 o 
   2   8   6      309.18      279.08     23.82 o 
   3   8   6     1503.11     1502.14     35.81 o 
   4   8   6     1059.62     1231.18     34.59 o 
   5   8   6       12.95       20.46     23.63 o 
   6   8   6      112.47      139.14     26.91 o 
   7   8   6       23.35       16.24     23.38 o 
  -6   9   6       25.53       41.44     22.90 o 
  -5   9   6       70.38       63.21     24.40 o 
  -4   9   6      355.35      313.42     30.52 o 
  -3   9   6      263.09      240.74     24.15 o 
  -2   9   6      111.06      110.52     21.16 o 
  -1   9   6        1.02       13.69     20.39 o 
   0   9   6     1081.62     1032.04     22.16 o 
   1   9   6        1.30        7.50     17.70 o 
   2   9   6      263.63      219.15     24.26 o 
   3   9   6       19.33       30.95     18.68 o 
   4   9   6      121.87      156.48     21.45 o 
   5   9   6       86.39       99.78     23.09 o 
   6   9   6       44.00       42.46     29.35 o 
  -5  10   6      570.21      585.64     33.11 o 
  -4  10   6      268.01      289.57     26.80 o 
  -3  10   6       18.93       15.98     23.85 o 
  -2  10   6        5.90       14.71     18.46 o 
  -1  10   6      546.98      522.33     27.65 o 
   0  10   6      529.84      526.70     18.40 o 
   1  10   6      341.54      344.13     26.92 o 
   2  10   6        0.71        7.28     18.10 o 
   3  10   6      114.34      123.23     21.81 o 
   4  10   6        8.72       18.82     20.90 o 
   5  10   6      833.21      985.25     38.95 o 
   6  10   6        2.36       15.66     24.40 o 
  -4  11   6     1012.37      959.49     39.76 o 
  -3  11   6       28.27       43.29     22.32 o 
  -2  11   6       13.04       10.27     21.30 o 
  -1  11   6       44.14       28.18     20.14 o 
   0  11   6      765.37      790.92     26.12 o 
   1  11   6       18.26       25.23     24.00 o 
   2  11   6      736.29      770.07     34.25 o 
   3  11   6       81.32       83.10     23.52 o 
   4  11   6       59.22       64.60     24.47 o 
   5  11   6      149.17      144.72     28.73 o 
  -3  12   6      235.68      217.89     26.08 o 
  -2  12   6      583.06      555.31     33.15 o 
  -1  12   6      221.59      196.55     25.93 o 
   0  12   6      576.23      610.11     42.29 o 
   1  12   6      475.97      460.64     30.31 o 
   2  12   6      348.80      372.48     31.32 o 
   3  12   6      582.63      575.63     34.13 o 
   4  12   6      473.91      512.75     35.48 o 
  -1  13   6      365.69      352.78     30.05 o 
   0  13   6       69.78       76.67     16.57 o 
   1  13   6      533.24      509.20     38.87 o 
  -2 -11   7      323.07      372.43     31.10 o 
  -1 -11   7      292.14      262.11     28.95 o 
   0 -11   7      504.43      519.05     31.03 o 
   1 -11   7       15.24       23.85     22.32 o 
   2 -11   7       16.69       11.83     23.63 o 
   3 -11   7      218.27      206.41     27.28 o 
  -3 -10   7        0.46        7.54     22.50 o 
  -2 -10   7      294.47      295.73     29.03 o 
  -1 -10   7      821.25      735.89     32.86 o 
   0 -10   7       95.10       88.84     16.02 o 
   1 -10   7      471.36      469.74     30.82 o 
   2 -10   7      412.07      349.12     28.16 o 
   3 -10   7      238.12      214.32     27.57 o 
   4 -10   7        2.10        1.53     23.52 o 
   5 -10   7      114.68      103.16     25.38 o 
  -4  -9   7       54.46       78.91     23.92 o 
  -3  -9   7      145.55      120.86     24.51 o 
  -2  -9   7        1.82        2.55     22.50 o 
  -1  -9   7        0.54        3.97     19.48 o 
   0  -9   7     1856.06     1885.43     30.07 o 
   1  -9   7      109.54      118.13     21.45 o 
   2  -9   7      376.08      353.67     25.68 o 
   3  -9   7      143.23      144.86     22.40 o 
   4  -9   7      595.90      654.09     31.58 o 
   5  -9   7        3.82       -1.67     20.65 o 
   6  -9   7       26.33       35.07     23.52 o 
  -5  -8   7        9.60        3.50     21.52 o 
  -4  -8   7        0.31        0.98     21.66 o 
  -3  -8   7     2021.52     1887.93     46.94 o 
  -2  -8   7     1446.61     1453.40     38.28 o 
  -1  -8   7      148.63      149.71     21.30 o 
   0  -8   7       83.96       78.11     13.75 o 
   1  -8   7     1357.73     1270.17     35.18 o 
   2  -8   7       59.41       44.64     18.61 o 
   3  -8   7      320.72      254.26     22.84 o 
   4  -8   7     1904.47     1869.15     42.42 o 
   5  -8   7       88.81       78.04     20.06 o 
   6  -8   7      135.48      157.86     22.98 o 
  -6  -7   7       38.04       57.10     25.63 o 
  -5  -7   7      430.60      437.09     31.07 o 
  -4  -7   7        4.73        6.41     22.14 o 
  -3  -7   7      632.11      639.49     31.91 o 
  -2  -7   7      512.69      474.57     26.37 o 
  -1  -7   7      850.66      947.10     30.17 o 
   0  -7   7      105.46       94.95     13.20 o 
   1  -7   7      114.46      110.56     19.41 o 
   2  -7   7      455.56      391.10     24.84 o 
   3  -7   7      339.06      374.73     23.31 o 
   4  -7   7      552.18      554.21     26.34 o 
   5  -7   7      962.79     1038.77     34.44 o 
   6  -7   7      250.91      284.72     25.68 o 
   7  -7   7        1.05        1.75     25.42 o 
  -6  -6   7        1.87        4.99     22.50 o 
  -5  -6   7      366.15      313.60     28.15 o 
  -4  -6   7     3435.18     3356.97     55.62 o 
  -3  -6   7      277.43      244.75     23.31 o 
  -2  -6   7        8.93        2.62     18.86 o 
  -1  -6   7      273.57      264.90     20.36 o 
   0  -6   7      727.58      637.11     17.91 o 
   1  -6   7      641.80      567.52     23.72 o 
   2  -6   7      884.53      873.79     27.30 o 
   3  -6   7      291.48      310.32     21.34 o 
   4  -6   7      293.62      311.66     22.58 o 
   5  -6   7      375.87      430.10     25.02 o 
   6  -6   7      928.68      886.40     33.89 o 
   7  -6   7      240.52      250.09     26.26 o 
   8  -6   7       25.95       15.73     26.07 o 
  -7  -5   7      107.71      112.70     27.06 o 
  -6  -5   7      131.64      114.67     24.98 o 
  -5  -5   7       37.89       32.15     22.79 o 
  -4  -5   7      683.47      731.98     31.26 o 
  -3  -5   7     1301.01     1473.68     34.64 o 
  -2  -5   7       26.03       13.22     15.69 o 
  -1  -5   7      298.26      272.93     18.83 o 
   0  -5   7      248.55      243.56     12.27 o 
   1  -5   7      951.40      959.32     24.39 o 
   2  -5   7      862.74      796.36     24.35 o 
   3  -5   7      303.22      310.15     19.85 o 
   4  -5   7       24.62       37.58     16.71 o 
   5  -5   7      371.73      409.49     24.04 o 
   6  -5   7       57.95       41.22     22.83 o 
   7  -5   7      127.19      126.62     25.45 o 
   8  -5   7       29.32       15.11     22.58 o 
  -7  -4   7       94.41       95.81     25.64 o 
  -6  -4   7        6.96        5.17     21.77 o 
  -5  -4   7     1106.73     1189.86     36.08 o 
  -4  -4   7      699.35      779.38     30.13 o 
  -3  -4   7        1.69        1.86     18.53 o 
  -2  -4   7     1505.21     1381.38     29.58 o 
  -1  -4   7     1215.27     1155.04     25.31 o 
   0  -4   7     1847.21     1971.53     40.30 o 
   1  -4   7      429.75      413.01     17.56 o 
   2  -4   7     2543.80     2590.25     34.75 o 
   3  -4   7     1360.11     1249.65     27.32 o 
   4  -4   7        0.50        0.58     15.88 o 
   5  -4   7     1407.72     1380.66     32.64 o 
   6  -4   7       41.56       32.26     18.39 o 
   7  -4   7      624.04      674.91     31.59 o 
   8  -4   7        1.03      -14.16     21.48 o 
  -7  -3   7       36.18       33.94     23.96 o 
  -6  -3   7      102.72      134.41     22.72 o 
  -5  -3   7       42.53       32.01     20.03 o 
  -4  -3   7     2161.61     2314.57     41.71 o 
  -3  -3   7      670.37      609.46     24.27 o 
  -2  -3   7      326.90      266.25     17.30 o 
  -1  -3   7        3.30       15.55     11.69 o 
   0  -3   7     8507.16     8776.62     72.31 o 
   1  -3   7      116.64      160.93     13.29 o 
   2  -3   7     6310.44     6228.98     48.26 o 
   3  -3   7      434.23      526.13     19.13 o 
   4  -3   7     1086.69     1108.47     27.16 o 
   5  -3   7        5.68       -5.68     16.35 o 
   6  -3   7     2124.04     2173.46     41.05 o 
   7  -3   7       52.80       54.91     21.08 o 
   8  -3   7       15.55       24.69     23.74 o 
  -7  -2   7      127.65      154.98     26.58 o 
  -6  -2   7      125.33      145.26     23.52 o 
  -5  -2   7       12.17       -6.77     20.54 o 
  -4  -2   7      844.66      867.02     29.23 o 
  -3  -2   7     2954.93     2641.04     38.92 o 
  -2  -2   7     2212.38     2221.47     32.44 o 
  -1  -2   7      107.50      111.62     13.18 o 
   0  -2   7     2179.39     2235.61     66.94 o 
   1  -2   7      743.98      712.35     17.90 o 
   2  -2   7     2091.73     1773.11     26.31 o 
   3  -2   7     1236.92     1351.17     25.13 o 
   4  -2   7     2732.89     2598.22     35.33 o 
   5  -2   7      110.83      102.40     18.14 o 
   6  -2   7      752.56      770.86     28.06 o 
   7  -2   7     1311.09     1315.83     36.27 o 
   8  -2   7     1541.97     1602.87     44.48 o 
   9  -2   7       30.87       28.07     24.65 o 
  -7  -1   7      217.71      268.04     28.92 o 
  -6  -1   7       16.44       13.87     20.46 o 
  -5  -1   7      765.14      752.76     29.84 o 
  -4  -1   7       96.35      145.92     19.70 o 
  -3  -1   7     2122.67     2006.50     34.47 o 
  -2  -1   7     1954.13     2036.57     30.53 o 
  -1  -1   7     1777.05     1637.12     25.02 o 
   0  -1   7      366.15      278.87      9.21 o 
   1  -1   7     4755.61     4562.50     36.71 o 
   2  -1   7     1556.43     1579.05     23.95 o 
   3  -1   7     2649.97     2636.43     32.94 o 
   4  -1   7      436.36      396.03     18.84 o 
   5  -1   7     1130.11     1100.11     28.58 o 
   6  -1   7       56.55       71.30     20.32 o 
   7  -1   7        8.88        1.42     19.95 o 
   8  -1   7       33.07       27.24     25.45 o 
   9  -1   7      634.39      627.56     34.64 o 
  -8   0   7      743.95      672.23     39.38 o 
  -7   0   7        3.62       -2.84     23.67 o 
  -6   0   7       90.68      104.84     22.94 o 
  -5   0   7        0.87        0.55     20.21 o 
  -4   0   7      879.38      769.39     26.50 o 
  -3   0   7       24.66       35.90     15.80 o 
  -2   0   7      596.80      714.81     21.07 o 
  -1   0   7       59.61       48.14     10.85 o 
   0   0   7     5300.34     6900.11    123.42 o 
   1   0   7       43.72       46.36     10.82 o 
   2   0   7     2907.93     3135.35     31.78 o 
   3   0   7        0.63       -2.15     12.20 o 
   4   0   7     2291.51     2058.88     32.14 o 
   5   0   7        0.17        4.92     16.02 o 
   6   0   7      132.44      143.01     21.63 o 
   7   0   7        8.24       17.73     19.59 o 
   8   0   7      626.25      634.79     36.03 o 
   9   0   7        5.13        4.62     25.16 o 
  -8   1   7        4.43      -11.69     26.54 o 
  -7   1   7      515.46      523.74     31.55 o 
  -6   1   7       41.18       24.58     20.72 o 
  -5   1   7      393.92      438.86     25.94 o 
  -4   1   7     1387.91     1409.38     31.66 o 
  -3   1   7    13947.34    13666.90     79.26 o 
  -2   1   7     1384.71     1258.14     24.67 o 
  -1   1   7      814.71      663.34     17.07 o 
   0   1   7        8.48       15.55      6.93 o 
   1   1   7     4985.07     5113.69     37.97 o 
   2   1   7     2138.80     2166.84     27.13 o 
   3   1   7     2574.16     3020.06     34.66 o 
   4   1   7      802.02      608.05     20.89 o 
   5   1   7      967.75     1035.04     27.45 o 
   6   1   7      360.22      298.03     26.08 o 
   7   1   7       24.25       25.02     19.63 o 
   8   1   7      533.41      486.85     34.13 o 
   9   1   7      300.76      220.56     30.99 o 
  -8   2   7      404.23      338.80     33.69 o 
  -7   2   7       82.00       86.30     26.36 o 
  -6   2   7      381.49      407.40     27.21 o 
  -5   2   7        3.94       -1.97     19.37 o 
  -4   2   7     2131.36     2105.41     38.22 o 
  -3   2   7      963.92     1074.21     26.72 o 
  -2   2   7     3655.98     3704.92     39.26 o 
  -1   2   7      260.63      274.71     13.66 o 
   0   2   7      154.58      188.84     10.05 o 
   1   2   7     3203.31     3292.98     31.44 o 
   2   2   7     8846.72     8986.58     52.76 o 
   3   2   7     7817.38     8104.78     54.77 o 
   4   2   7      825.41      822.58     23.07 o 
   5   2   7     1023.91     1066.12     27.78 o 
   6   2   7     1247.21     1207.39     34.67 o 
   7   2   7      156.34      175.89     24.25 o 
   8   2   7      429.48      379.21     30.16 o 
   9   2   7      331.31      321.16     31.98 o 
  -8   3   7       77.44       88.16     27.38 o 
  -7   3   7       27.49       25.63     24.94 o 
  -6   3   7      154.04      145.37     23.56 o 
  -5   3   7       58.42       54.15     20.68 o 
  -4   3   7     3247.59     3199.66     45.94 o 
  -3   3   7       86.80      124.18     16.35 o 
  -2   3   7     1215.78     1364.09     26.26 o 
  -1   3   7     1326.08     1517.58     24.56 o 
   0   3   7     4373.29     4153.31     28.05 o 
   1   3   7      351.03      328.07     14.06 o 
   2   3   7     1596.19     1284.98     23.00 o 
   3   3   7       20.84       11.80     12.38 o 
   4   3   7     1645.90     1690.14     30.18 o 
   5   3   7       38.24       25.67     17.15 o 
   6   3   7     1779.06     1790.39     39.14 o 
   7   3   7      265.37      192.70     24.51 o 
   8   3   7      212.38      187.70     28.26 o 
   9   3   7        2.33        9.47     24.54 o 
  -7   4   7      430.20      405.40     31.36 o 
  -6   4   7      239.50      190.95     23.38 o 
  -5   4   7        0.96        0.91     19.08 o 
  -4   4   7      527.46      532.90     24.88 o 
  -3   4   7     5783.69     5621.94     54.71 o 
  -2   4   7     4811.92     4912.01     46.77 o 
  -1   4   7     2044.86     2083.84     29.70 o 
   0   4   7     6556.55     7015.14     34.16 o 
   1   4   7     1395.42     1190.53     22.26 o 
   2   4   7      284.46      218.39     14.64 o 
   3   4   7     1824.82     1444.11     27.38 o 
   4   4   7      635.48      631.58     22.85 o 
   5   4   7      968.17      845.60     27.52 o 
   6   4   7      396.10      315.92     24.88 o 
   7   4   7     1248.52     1436.12     39.33 o 
   8   4   7       29.27       19.12     24.72 o 
  -7   5   7       10.09       17.00     24.36 o 
  -6   5   7      207.07      210.82     26.00 o 
  -5   5   7      273.14      241.43     24.18 o 
  -4   5   7      191.70      208.86     21.09 o 
  -3   5   7      653.91      778.45     25.62 o 
  -2   5   7     4077.12     3954.10     44.40 o 
  -1   5   7     1567.05     1571.34     27.44 o 
   0   5   7     1285.04     1392.02     56.86 o 
   1   5   7      948.30      859.55     20.71 o 
   2   5   7      569.25      786.21     20.59 o 
   3   5   7     1015.42     1213.25     27.16 o 
   4   5   7        3.98        5.43     17.88 o 
   5   5   7     1365.65     1295.99     33.47 o 
   6   5   7       10.54       15.80     20.03 o 
   7   5   7       25.26       32.99     21.77 o 
   8   5   7      233.61      177.25     28.30 o 
  -7   6   7      393.63      417.66     32.53 o 
  -6   6   7        1.29        0.18     24.43 o 
  -5   6   7       16.60       11.32     20.10 o 
  -4   6   7      758.75      774.69     28.64 o 
  -3   6   7     1074.71     1046.42     29.71 o 
  -2   6   7       47.57       60.23     15.91 o 
  -1   6   7        3.03       11.14     12.85 o 
   0   6   7     1339.33     1299.85     30.35 o 
   1   6   7      168.08      198.20     16.17 o 
   2   6   7       85.34       90.82     15.11 o 
   3   6   7      273.59      217.74     19.63 o 
   4   6   7      901.07      927.25     30.76 o 
   5   6   7      743.97      703.55     28.82 o 
   6   6   7      601.97      677.00     30.09 o 
   7   6   7      109.55      104.77     24.33 o 
   8   6   7      145.45      142.35     27.53 o 
  -7   7   7      347.85      322.62     30.16 o 
  -6   7   7       97.56       58.66     24.65 o 
  -5   7   7       95.53       74.65     23.56 o 
  -4   7   7      340.71      347.26     25.31 o 
  -3   7   7      728.08      761.78     28.49 o 
  -2   7   7      734.58      674.74     25.62 o 
  -1   7   7      340.53      356.61     20.91 o 
   0   7   7      120.18       89.08     11.16 o 
   1   7   7     1831.29     1985.53     34.41 o 
   2   7   7      125.36      115.11     17.48 o 
   3   7   7     1061.30     1014.61     31.82 o 
   4   7   7      155.32      143.23     22.76 o 
   5   7   7      348.58      289.60     26.77 o 
   6   7   7        2.42       16.31     20.50 o 
   7   7   7      311.67      293.91     28.77 o 
  -6   8   7      308.10      328.04     29.06 o 
  -5   8   7      578.16      561.55     31.73 o 
  -4   8   7      199.18      214.87     24.98 o 
  -3   8   7        0.57        0.00     18.50 o 
  -2   8   7     2147.80     2133.42     40.91 o 
  -1   8   7     2288.61     2407.57     41.57 o 
   0   8   7        2.48        3.88     11.39 o 
   1   8   7       60.13       78.36     16.39 o 
   2   8   7     2323.43     2306.36     40.95 o 
   3   8   7      832.43      836.05     30.32 o 
   4   8   7      181.16      163.08     22.51 o 
   5   8   7     1516.62     1783.93     42.48 o 
   6   8   7      563.37      623.69     30.71 o 
   7   8   7       76.06       76.43     24.43 o 
  -6   9   7        1.35        0.69     23.09 o 
  -5   9   7      467.23      540.84     31.29 o 
  -4   9   7     1189.94     1298.93     38.23 o 
  -3   9   7       22.16       30.15     19.52 o 
  -2   9   7      112.64      148.21     22.43 o 
  -1   9   7     1423.96     1455.93     36.43 o 
   0   9   7     1163.24     1044.38     22.18 o 
   1   9   7        0.98        2.59     18.72 o 
   2   9   7     1897.67     1945.35     40.82 o 
   3   9   7      553.73      548.93     27.40 o 
   4   9   7       77.24       75.20     19.77 o 
   5   9   7       31.08       23.38     22.14 o 
   6   9   7     1006.92     1014.63     40.08 o 
  -5  10   7       16.69       19.95     25.38 o 
  -4  10   7      106.00       79.75     24.80 o 
  -3  10   7      943.11      990.92     36.48 o 
  -2  10   7      114.18      111.43     21.52 o 
  -1  10   7        1.01       -6.04     19.95 o 
   0  10   7      264.07      249.93     16.43 o 
   1  10   7     1250.72     1300.90     37.44 o 
   2  10   7       95.87       77.09     20.39 o 
   3  10   7        4.46       17.15     20.28 o 
   4  10   7       61.06       61.94     20.10 o 
   5  10   7       26.43       34.70     27.16 o 
   6  10   7      100.74       70.02     26.11 o 
  -4  11   7       19.16       -2.37     26.65 o 
  -3  11   7       26.34       18.21     23.27 o 
  -2  11   7      532.17      528.67     30.23 o 
  -1  11   7      172.04      173.20     22.03 o 
   0  11   7      204.34      207.67     17.04 o 
   1  11   7     1242.70     1242.03     38.09 o 
   2  11   7      557.10      604.68     29.40 o 
   3  11   7      139.76      127.27     24.40 o 
   4  11   7      122.63       95.52     23.74 o 
   5  11   7      252.20      232.17     30.19 o 
  -3  12   7       12.23        8.63     23.09 o 
  -2  12   7        0.34       -0.15     25.42 o 
  -1  12   7      151.64      175.16     24.54 o 
   0  12   7      281.82      268.66     20.33 o 
   1  12   7       56.93       49.74     24.62 o 
   2  12   7        2.45      -10.74     24.65 o 
   3  12   7       35.79       40.31     23.81 o 
   4  12   7      257.34      231.99     33.29 o 
  -1  13   7        4.67        1.17     23.74 o 
   0  13   7       22.57       29.26     16.56 o 
   1  13   7     1391.23     1431.10     47.35 o 
  -1 -11   8       22.52       30.11     25.71 o 
   0 -11   8      323.18      310.94     20.67 o 
   1 -11   8        3.17       11.62     22.79 o 
   2 -11   8      169.45      174.83     24.87 o 
   3 -11   8        5.53       -7.54     22.39 o 
  -3 -10   8      293.41      278.28     30.45 o 
  -2 -10   8      105.03       78.00     24.51 o 
  -1 -10   8      302.18      346.14     29.43 o 
   0 -10   8       61.39       58.72     16.65 o 
   1 -10   8      646.59      663.43     32.20 o 
   2 -10   8       72.24       69.26     23.41 o 
   3 -10   8      617.14      594.59     33.11 o 
   4 -10   8       16.92       12.09     23.16 o 
  -4  -9   8       73.52       65.95     25.93 o 
  -3  -9   8        8.92        6.52     22.17 o 
  -2  -9   8      451.50      460.99     29.50 o 
  -1  -9   8       36.99       26.11     21.34 o 
   0  -9   8       22.41       22.52     15.09 o 
   1  -9   8        7.50       10.78     19.12 o 
   2  -9   8      357.34      355.08     26.22 o 
   3  -9   8       66.47       68.24     22.21 o 
   4  -9   8       31.18       21.77     23.05 o 
   5  -9   8       44.16       51.38     22.18 o 
   6  -9   8      169.61      209.17     27.53 o 
  -5  -8   8       10.60        9.58     24.54 o 
  -4  -8   8      704.18      705.17     34.94 o 
  -3  -8   8      150.86      150.62     26.37 o 
  -2  -8   8        1.43        4.73     20.35 o 
  -1  -8   8      164.17      157.07     21.56 o 
   0  -8   8      831.24      887.64     21.81 o 
   1  -8   8      205.75      237.85     22.11 o 
   2  -8   8      129.17      133.54     19.99 o 
   3  -8   8      636.97      635.52     28.02 o 
   4  -8   8      409.75      419.13     27.94 o 
   5  -8   8      377.27      359.75     27.24 o 
   6  -8   8      224.46      258.38     25.86 o 
  -5  -7   8      182.89      122.36     27.57 o 
  -4  -7   8      239.03      264.40     28.41 o 
  -3  -7   8     1326.60     1313.27     39.66 o 
  -2  -7   8       22.29       34.56     19.70 o 
  -1  -7   8      544.61      543.73     25.94 o 
   0  -7   8      494.89      508.23     17.74 o 
   1  -7   8     2351.46     2306.68     41.97 o 
   2  -7   8      172.65      200.66     21.56 o 
   3  -7   8      614.64      606.06     26.92 o 
   4  -7   8      148.60      153.20     21.52 o 
   5  -7   8      579.05      579.92     29.43 o 
   6  -7   8        0.54       19.30     23.01 o 
   7  -7   8     1148.23     1284.09     42.20 o 
  -6  -6   8      106.51      103.38     26.15 o 
  -5  -6   8       80.20       98.21     25.89 o 
  -4  -6   8      243.22      226.02     28.04 o 
  -3  -6   8       50.05       36.81     20.90 o 
  -2  -6   8     1230.95     1361.80     34.63 o 
  -1  -6   8     2167.03     2331.49     41.57 o 
   0  -6   8        1.52       14.03     11.71 o 
   1  -6   8      664.14      650.96     25.11 o 
   2  -6   8     4304.87     4276.65     52.42 o 
   3  -6   8     1710.74     1738.97     36.44 o 
   4  -6   8      950.63      920.16     30.14 o 
   5  -6   8      258.71      237.24     23.53 o 
   6  -6   8     1233.09     1301.33     37.58 o 
   7  -6   8       14.68        5.90     23.41 o 
  -6  -5   8       38.03       41.22     22.32 o 
  -5  -5   8      658.91      715.30     33.15 o 
  -4  -5   8      416.80      484.60     29.07 o 
  -3  -5   8       13.71        2.69     19.52 o 
  -2  -5   8      258.51      253.24     20.91 o 
  -1  -5   8      762.41      727.15     25.80 o 
   0  -5   8      802.71      805.52     17.35 o 
   1  -5   8      102.36      104.26     17.37 o 
   2  -5   8     5292.84     5519.02     54.48 o 
   3  -5   8      146.33      123.82     17.81 o 
   4  -5   8      767.31      783.43     27.51 o 
   5  -5   8       11.32        5.64     18.46 o 
   6  -5   8     2073.13     1972.34     44.06 o 
   7  -5   8      491.07      457.98     28.74 o 
   8  -5   8      107.74      138.99     25.16 o 
  -7  -4   8       58.94       56.33     25.60 o 
  -6  -4   8        1.50       -3.86     21.92 o 
  -5  -4   8       65.16       49.23     22.36 o 
  -4  -4   8       92.79       94.31     22.25 o 
  -3  -4   8      472.26      403.86     24.41 o 
  -2  -4   8       28.86       40.45     16.64 o 
  -1  -4   8      680.02      732.49     22.96 o 
   0  -4   8      430.66      424.35     14.15 o 
   1  -4   8     3546.97     3592.94     41.37 o 
   2  -4   8      894.87      869.15     24.24 o 
   3  -4   8      508.90      523.15     22.08 o 
   4  -4   8       19.34       34.99     16.71 o 
   5  -4   8      633.15      651.96     27.33 o 
   6  -4   8      292.73      309.25     24.58 o 
   7  -4   8      357.08      355.01     26.73 o 
   8  -4   8      110.34       94.42     23.92 o 
  -7  -3   8        5.51       10.78     23.67 o 
  -6  -3   8      150.90      130.70     24.00 o 
  -5  -3   8        2.00       -7.94     20.17 o 
  -4  -3   8      896.93      993.03     32.44 o 
  -3  -3   8       25.69       23.23     17.30 o 
  -2  -3   8      659.95      532.95     21.90 o 
  -1  -3   8      121.04      130.38     14.93 o 
   0  -3   8      148.49      155.74     10.53 o 
   1  -3   8     1067.06     1120.52     23.30 o 
   2  -3   8     7824.79     8009.56     57.82 o 
   3  -3   8       56.73       56.37     14.17 o 
   4  -3   8      232.85      184.29     17.56 o 
   5  -3   8      675.43      716.43     25.94 o 
   6  -3   8       19.76        8.05     19.26 o 
   7  -3   8      103.07      130.69     22.65 o 
   8  -3   8      487.02      551.44     31.51 o 
  -7  -2   8      291.41      275.81     28.66 o 
  -6  -2   8      227.05      191.89     26.11 o 
  -5  -2   8      385.20      377.91     26.26 o 
  -4  -2   8      138.10      128.55     21.12 o 
  -3  -2   8      432.95      429.44     22.48 o 
  -2  -2   8      216.43      234.78     16.79 o 
  -1  -2   8     3153.74     3147.02     36.84 o 
   0  -2   8       22.69       19.46      8.17 o 
   1  -2   8     2082.41     2450.99     31.13 o 
   2  -2   8      415.92      399.98     16.91 o 
   3  -2   8     4185.70     4073.90     41.93 o 
   4  -2   8        2.44        5.57     14.60 o 
   5  -2   8       22.28       18.32     16.28 o 
   6  -2   8       35.45       46.86     19.59 o 
   7  -2   8       69.60      108.40     22.36 o 
   8  -2   8       91.39       69.33     26.11 o 
  -7  -1   8      236.66      316.44     29.57 o 
  -6  -1   8      131.36      144.61     25.20 o 
  -5  -1   8      918.08      944.97     33.16 o 
  -4  -1   8      392.22      428.89     24.22 o 
  -3  -1   8     5044.58     4959.79     52.64 o 
  -2  -1   8       12.84       17.11     14.06 o 
  -1  -1   8      100.87      103.17     13.40 o 
   0  -1   8       17.31       18.93      7.83 o 
   1  -1   8      635.59      468.99     16.40 o 
   2  -1   8       17.88        4.73     11.58 o 
   3  -1   8     4674.91     4588.20     43.15 o 
   4  -1   8     1372.27     1360.60     28.38 o 
   5  -1   8      967.77      962.92     27.96 o 
   6  -1   8      478.89      439.48     24.77 o 
   7  -1   8      797.87      851.61     33.12 o 
   8  -1   8        0.82       12.96     25.52 o 
   9  -1   8       75.78      101.92     25.93 o 
  -7   0   8        8.38       12.49     25.05 o 
  -6   0   8     1883.33     2053.44     46.61 o 
  -5   0   8       14.80       15.73     20.97 o 
  -4   0   8      387.18      410.06     24.08 o 
  -3   0   8       76.10       64.82     18.39 o 
  -2   0   8    12933.18    13216.38     75.29 o 
  -1   0   8       29.55       21.48     11.69 o 
   0   0   8     1100.11      821.49     13.26 o 
   1   0   8      104.77      121.24     11.84 o 
   2   0   8    12951.05    12757.92     65.53 o 
   3   0   8       21.42       32.70     12.85 o 
   4   0   8     2254.05     2317.89     34.66 o 
   5   0   8       39.66       29.75     16.79 o 
   6   0   8      145.59      165.51     22.43 o 
   7   0   8        3.67       -8.41     20.21 o 
   8   0   8     3224.68     3031.65     58.81 o 
   9   0   8       15.88       21.26     24.54 o 
  -7   1   8        2.47        6.48     25.93 o 
  -6   1   8      101.07       84.41     22.90 o 
  -5   1   8      194.68      198.95     24.44 o 
  -4   1   8       11.38       12.31     19.19 o 
  -3   1   8       62.85       95.99     17.62 o 
  -2   1   8       97.21      140.20     15.70 o 
  -1   1   8     2551.17     2674.04     32.11 o 
   0   1   8      463.67      298.13     10.06 o 
   1   1   8     2511.77     2693.88     30.29 o 
   2   1   8      590.79      582.86     18.15 o 
   3   1   8     8235.88     8812.37     58.47 o 
   4   1   8     1936.34     1611.74     30.23 o 
   5   1   8      125.30      108.70     19.48 o 
   6   1   8      563.19      617.67     28.02 o 
   7   1   8       53.71       61.32     21.63 o 
   8   1   8       16.44       26.22     26.58 o 
   9   1   8      117.08      113.76     30.59 o 
  -7   2   8      260.10      312.99     28.81 o 
  -6   2   8       43.77       68.35     22.90 o 
  -5   2   8      112.05      145.84     21.96 o 
  -4   2   8       88.54       82.66     19.81 o 
  -3   2   8     1255.79     1199.61     28.19 o 
  -2   2   8     1892.93     1861.57     30.09 o 
  -1   2   8      127.95      124.30     13.69 o 
   0   2   8      536.86      689.93     12.50 o 
   1   2   8        5.98        9.69     11.00 o 
   2   2   8       85.20       47.71     11.76 o 
   3   2   8     3173.90     3435.27     38.08 o 
   4   2   8     1260.13     1366.17     27.65 o 
   5   2   8       31.30       40.38     16.75 o 
   6   2   8     1042.22     1134.41     32.48 o 
   7   2   8     1801.64     1879.71     43.44 o 
   8   2   8      788.76      780.83     36.25 o 
   9   2   8        1.59       -2.11     27.16 o 
  -7   3   8        1.63        4.33     23.09 o 
  -6   3   8       63.22       57.64     22.94 o 
  -5   3   8      233.62      213.27     23.64 o 
  -4   3   8       25.87       28.15     19.44 o 
  -3   3   8        8.02       29.09     15.55 o 
  -2   3   8     1983.19     2061.42     32.17 o 
  -1   3   8        1.33       19.23     12.20 o 
   0   3   8     2632.49     3139.06     23.74 o 
   1   3   8     3617.64     4077.51     37.70 o 
   2   3   8     4325.66     4474.88     41.10 o 
   3   3   8     1688.41     1780.66     29.13 o 
   4   3   8      244.70      196.32     17.26 o 
   5   3   8      598.76      617.66     24.27 o 
   6   3   8       40.59       20.10     21.16 o 
   7   3   8       23.83       23.78     20.10 o 
   8   3   8      515.39      433.80     32.20 o 
   9   3   8       12.32        5.83     25.67 o 
  -7   4   8      289.98      309.60     29.57 o 
  -6   4   8       76.14       80.91     23.20 o 
  -5   4   8      584.27      567.42     27.80 o 
  -4   4   8      225.07      225.77     22.07 o 
  -3   4   8      345.08      369.55     21.35 o 
  -2   4   8      390.20      396.29     19.02 o 
  -1   4   8     6513.03     6488.08     51.46 o 
   0   4   8      309.47      280.31     11.20 o 
   1   4   8       64.78       41.37     12.34 o 
   2   4   8      349.41      279.02     15.67 o 
   3   4   8     6184.75     6075.56     52.57 o 
   4   4   8      238.07      258.12     19.23 o 
   5   4   8       61.73       32.48     19.30 o 
   6   4   8      119.47      122.50     22.32 o 
   7   4   8      180.53      153.90     24.58 o 
   8   4   8      276.88      189.31     27.24 o 
  -7   5   8      266.89      222.16     28.92 o 
  -6   5   8      487.96      455.18     29.80 o 
  -5   5   8        9.29       18.82     19.52 o 
  -4   5   8     1374.70     1395.94     35.00 o 
  -3   5   8     1045.41      916.71     28.00 o 
  -2   5   8      170.10      236.43     17.48 o 
  -1   5   8     1164.45     1312.76     26.84 o 
   0   5   8     7555.68     7723.67     43.13 o 
   1   5   8     1830.16     1734.08     28.44 o 
   2   5   8       77.33       59.10     13.40 o 
   3   5   8     1559.33     1425.48     29.81 o 
   4   5   8     3957.30     3851.49     48.02 o 
   5   5   8      681.04      565.64     26.93 o 
   6   5   8     1068.46     1172.65     34.44 o 
   7   5   8       71.37       78.44     24.18 o 
   8   5   8        1.84        1.53     22.54 o 
  -7   6   8       42.43       30.33     24.40 o 
  -6   6   8      862.84      815.49     36.51 o 
  -5   6   8       16.20       27.60     21.19 o 
  -4   6   8        0.12      -11.43     20.28 o 
  -3   6   8       58.09       62.56     19.15 o 
  -2   6   8     1849.91     1986.20     36.20 o 
  -1   6   8       16.59       15.37     14.27 o 
   0   6   8      478.71      460.13     25.98 o 
   1   6   8       40.48       47.34     13.84 o 
   2   6   8     1158.08     1123.41     27.53 o 
   3   6   8        4.00       -3.28     16.24 o 
   4   6   8     1979.32     1900.46     38.64 o 
   5   6   8        9.29       10.52     19.52 o 
   6   6   8       23.42       29.64     20.43 o 
   7   6   8      570.46      503.15     31.07 o 
   8   6   8      196.76      220.07     30.01 o 
  -6   7   8      298.27      288.45     28.77 o 
  -5   7   8     1431.16     1487.49     40.90 o 
  -4   7   8        0.15        2.59     20.35 o 
  -3   7   8        0.81       11.80     19.84 o 
  -2   7   8     1558.02     1532.81     34.58 o 
  -1   7   8     1641.27     1608.32     33.52 o 
   0   7   8       58.18       65.83     11.25 o 
   1   7   8       72.93       44.17     17.15 o 
   2   7   8      319.86      326.33     21.31 o 
   3   7   8     5309.91     5357.59     59.43 o 
   4   7   8      628.57      729.52     29.22 o 
   5   7   8       83.56       92.02     24.87 o 
   6   7   8        0.70       -3.31     22.17 o 
   7   7   8       32.17       35.94     24.91 o 
  -6   8   8      118.81      105.60     26.33 o 
  -5   8   8       78.94       56.33     24.91 o 
  -4   8   8      859.00      874.89     32.83 o 
  -3   8   8        4.84        8.88     18.32 o 
  -2   8   8       19.07       21.56     19.81 o 
  -1   8   8      419.54      365.48     23.97 o 
   0   8   8      509.52      537.61     25.70 o 
   1   8   8      153.11      149.35     18.72 o 
   2   8   8     1236.55     1256.78     33.36 o 
   3   8   8       72.84       52.51     20.50 o 
   4   8   8      663.67      654.72     29.11 o 
   5   8   8      101.51       65.98     23.12 o 
   6   8   8       45.02       18.64     23.52 o 
   7   8   8       66.74       61.65     24.00 o 
  -6   9   8      191.59      157.14     26.66 o 
  -5   9   8      324.54      333.80     30.01 o 
  -4   9   8       50.63       59.39     24.51 o 
  -3   9   8       47.03       46.54     20.35 o 
  -2   9   8     2836.28     2865.34     49.28 o 
  -1   9   8      198.21      178.52     21.74 o 
   0   9   8        7.63        8.56     13.19 o 
   1   9   8     1873.83     2025.22     41.37 o 
   2   9   8     1177.01     1224.04     34.34 o 
   3   9   8      133.35      125.20     21.49 o 
   4   9   8       95.29       99.16     20.36 o 
   5   9   8      106.22      133.50     24.18 o 
   6   9   8      285.86      271.11     30.08 o 
  -5  10   8      397.39      377.88     30.74 o 
  -4  10   8       29.67       26.87     22.90 o 
  -3  10   8       69.35       28.66     24.22 o 
  -2  10   8      106.91      120.39     21.56 o 
  -1  10   8     1659.35     1625.94     40.59 o 
   0  10   8      145.63      125.25     14.31 o 
   1  10   8     1337.51     1324.64     37.73 o 
   2  10   8      522.68      413.61     26.88 o 
   3  10   8      498.31      610.77     29.62 o 
   4  10   8       11.99        3.28     19.23 o 
   5  10   8      429.28      402.85     31.22 o 
   6  10   8       37.87       63.10     25.78 o 
  -4  11   8      352.81      357.36     31.50 o 
  -3  11   8      644.17      626.59     33.19 o 
  -2  11   8      224.87      182.42     27.10 o 
  -1  11   8       90.29       98.76     22.47 o 
   0  11   8      809.75      800.83     22.50 o 
   1  11   8        3.65        8.16     20.97 o 
   2  11   8       69.96       71.41     24.43 o 
   3  11   8      233.15      199.25     25.86 o 
   4  11   8       20.28       20.43     21.99 o 
   5  11   8       22.90       28.11     24.00 o 
  -3  12   8      112.28      107.71     24.51 o 
  -2  12   8      284.05      252.71     27.64 o 
  -1  12   8      267.45      278.50     27.21 o 
   0  12   8     1105.37     1123.30     37.92 o 
   1  12   8      306.22      301.56     27.17 o 
   2  12   8      624.40      599.15     33.19 o 
   3  12   8       25.53       30.80     23.34 o 
   4  12   8      497.57      500.77     37.81 o 
  -1  13   8      132.56      170.17     26.47 o 
   0  13   8      223.27      199.04     19.05 o 
   1  13   8       35.22       27.09     30.40 o 
   0 -11   9      220.19      226.28     20.82 o 
   1 -11   9      591.70      589.65     33.77 o 
   2 -11   9       65.45       39.58     23.96 o 
  -2 -10   9       19.16       12.78     22.25 o 
  -1 -10   9      596.88      638.22     33.70 o 
   0 -10   9       25.20       24.92     16.08 o 
   1 -10   9        8.98       -5.64     21.26 o 
   2 -10   9       13.88        2.55     22.43 o 
   3 -10   9      917.14      920.00     35.45 o 
   4 -10   9      138.32      121.77     24.87 o 
  -3  -9   9       29.25       21.85     23.74 o 
  -2  -9   9        3.71        0.40     22.03 o 
  -1  -9   9      215.56      262.03     25.67 o 
   0  -9   9     1244.46     1226.80     30.82 o 
   1  -9   9      462.62      471.93     28.85 o 
   2  -9   9      252.29      241.93     24.87 o 
   3  -9   9      752.03      686.15     31.22 o 
   4  -9   9      980.54      983.32     37.64 o 
   5  -9   9        1.19        6.81     20.94 o 
  -4  -8   9       90.49       78.36     25.71 o 
  -3  -8   9      377.37      369.54     30.16 o 
  -2  -8   9      402.39      368.86     27.50 o 
  -1  -8   9        0.17        7.54     19.81 o 
   0  -8   9       11.32       15.27     13.67 o 
   1  -8   9      234.52      208.65     22.58 o 
   2  -8   9      190.58      200.59     22.00 o 
   3  -8   9       72.62       82.81     21.34 o 
   4  -8   9      941.89      943.68     34.33 o 
   5  -8   9       98.38      104.04     21.85 o 
   6  -8   9       12.42       28.77     23.45 o 
  -5  -7   9      758.18      787.30     38.36 o 
  -4  -7   9      145.01      155.57     26.69 o 
  -3  -7   9       83.82       57.32     22.83 o 
  -2  -7   9      197.62      187.01     22.25 o 
  -1  -7   9       87.71       84.88     19.52 o 
   0  -7   9       80.61       84.51     13.90 o 
   1  -7   9       12.86       22.43     19.37 o 
   2  -7   9        7.68       14.09     18.24 o 
   3  -7   9      406.78      363.49     23.97 o 
   4  -7   9      397.65      441.68     26.52 o 
   5  -7   9       57.32       51.71     22.39 o 
   6  -7   9        0.15       -6.77     20.94 o 
   7  -7   9      159.63      218.31     30.55 o 
  -5  -6   9       28.51       34.56     25.67 o 
  -4  -6   9     1494.00     1495.42     41.93 o 
  -3  -6   9      327.27      295.46     25.24 o 
  -2  -6   9        4.72       -2.80     19.41 o 
  -1  -6   9      586.36      580.92     27.11 o 
   0  -6   9     1089.46     1176.34     37.53 o 
   1  -6   9      492.61      530.06     25.36 o 
   2  -6   9       24.73       28.80     18.53 o 
   3  -6   9      178.45      191.45     21.12 o 
   4  -6   9      951.97      938.32     31.12 o 
   5  -6   9       34.99       27.02     20.10 o 
   6  -6   9      303.38      302.55     27.17 o 
   7  -6   9        0.62       -2.48     22.07 o 
  -6  -5   9       99.09      137.06     25.89 o 
  -5  -5   9      328.70      340.90     28.74 o 
  -4  -5   9      283.25      279.67     25.86 o 
  -3  -5   9      591.92      532.60     28.02 o 
  -2  -5   9      535.48      502.86     26.41 o 
  -1  -5   9      126.10      145.12     18.61 o 
   0  -5   9      422.41      447.93     15.66 o 
   1  -5   9     5551.40     5472.87     55.69 o 
   2  -5   9     1731.32     1789.84     35.06 o 
   3  -5   9       87.97      106.59     19.26 o 
   4  -5   9      106.63      120.83     19.56 o 
   5  -5   9     1240.18     1196.79     34.08 o 
   6  -5   9      978.20      954.48     35.64 o 
   7  -5   9        8.53        6.19     21.81 o 
   8  -5   9      370.43      368.66     31.10 o 
  -6  -4   9       58.70       58.01     24.36 o 
  -5  -4   9      751.31      766.62     33.45 o 
  -4  -4   9      479.08      440.15     27.98 o 
  -3  -4   9       37.42       45.55     19.66 o 
  -2  -4   9      341.32      413.53     22.66 o 
  -1  -4   9     4633.57     4630.30     51.47 o 
   0  -4   9      621.78      613.16     15.63 o 
   1  -4   9     3226.26     3038.96     40.58 o 
   2  -4   9     4210.46     4068.61     46.51 o 
   3  -4   9     5502.70     5466.86     55.32 o 
   4  -4   9      834.85      887.40     28.06 o 
   5  -4   9      729.83      697.99     27.58 o 
   6  -4   9     2141.54     2187.29     44.40 o 
   7  -4   9      543.32      621.24     31.25 o 
   8  -4   9       23.64       27.16     23.30 o 
  -7  -3   9        2.61       14.09     22.87 o 
  -6  -3   9       12.01       10.56     22.32 o 
  -5  -3   9       10.43       11.40     21.88 o 
  -4  -3   9     1375.51     1252.12     36.64 o 
  -3  -3   9      476.93      412.20     24.63 o 
  -2  -3   9        2.76        4.04     16.42 o 
  -1  -3   9       41.52       66.45     15.66 o 
   0  -3   9     5432.82     5261.43    142.60 o 
   1  -3   9     1859.41     1885.50     30.63 o 
   2  -3   9     1080.81     1119.48     25.71 o 
   3  -3   9      191.35      202.79     17.63 o 
   4  -3   9      706.05      607.28     23.25 o 
   5  -3   9      193.47      200.34     19.88 o 
   6  -3   9       48.21       73.04     20.83 o 
   7  -3   9      242.77      253.33     24.58 o 
   8  -3   9        5.50        9.61     24.58 o 
  -7  -2   9        6.26        4.66     26.47 o 
  -6  -2   9      210.97      205.29     25.38 o 
  -5  -2   9      488.01      531.99     29.03 o 
  -4  -2   9      514.81      576.11     27.25 o 
  -3  -2   9      508.30      465.24     24.63 o 
  -2  -2   9     1407.69     1331.25     29.00 o 
  -1  -2   9      368.76      371.98     18.21 o 
   0  -2   9     4214.40     4082.71     81.32 o 
   1  -2   9     3099.59     2916.22     35.55 o 
   2  -2   9     2036.15     2283.66     32.28 o 
   3  -2   9       29.30       30.44     13.98 o 
   4  -2   9     1464.36     1476.58     30.05 o 
   5  -2   9      108.14       93.55     18.21 o 
   6  -2   9      135.26      153.53     21.12 o 
   7  -2   9       24.03       23.63     21.99 o 
   8  -2   9     1147.63     1049.92     39.21 o 
  -7  -1   9       12.14        5.39     26.36 o 
  -6  -1   9       16.93       33.24     23.85 o 
  -5  -1   9      706.46      639.91     31.55 o 
  -4  -1   9      949.92     1114.25     33.06 o 
  -3  -1   9        2.84       15.48     18.21 o 
  -2  -1   9       92.22       89.80     15.44 o 
  -1  -1   9     2430.51     2398.31     33.65 o 
   0  -1   9       20.42       28.98      8.50 o 
   1  -1   9     3247.34     3205.78     35.86 o 
   2  -1   9      766.86      668.96     19.61 o 
   3  -1   9     1568.02     1631.74     28.50 o 
   4  -1   9      310.68      270.17     19.09 o 
   5  -1   9     1305.91     1256.15     31.47 o 
   6  -1   9        9.98       26.03     19.88 o 
   7  -1   9      198.59      177.17     25.53 o 
   8  -1   9      224.45      206.16     29.10 o 
   9  -1   9      120.32      138.23     28.29 o 
  -7   0   9       12.80       -2.66     25.42 o 
  -6   0   9      224.73      271.35     29.35 o 
  -5   0   9        8.10       14.93     21.01 o 
  -4   0   9     1554.12     1558.74     37.24 o 
  -3   0   9       81.58       60.45     18.83 o 
  -2   0   9      389.73      487.51     20.80 o 
  -1   0   9       90.96       74.03     13.33 o 
   0   0   9       13.57       37.79      8.47 o 
   1   0   9       22.14       23.70     11.76 o 
   2   0   9      232.02      211.12     14.86 o 
   3   0   9       50.94       56.62     13.87 o 
   4   0   9     8168.10     7897.58     62.75 o 
   5   0   9        1.89       -7.43     17.48 o 
   6   0   9       23.54       14.93     20.03 o 
   7   0   9       63.03       64.23     23.67 o 
   8   0   9     1629.39     1592.11     47.07 o 
   9   0   9        2.58       -2.33     26.40 o 
  -7   1   9      367.64      408.25     32.56 o 
  -6   1   9        7.85       11.11     23.59 o 
  -5   1   9     1908.76     1964.72     42.57 o 
  -4   1   9        4.77       16.28     19.04 o 
  -3   1   9     5071.14     4795.99     52.78 o 
  -2   1   9      112.28      101.46     15.37 o 
  -1   1   9      893.31      994.84     23.15 o 
   0   1   9       25.33        1.42      8.03 o 
   1   1   9     5461.19     4843.53     42.36 o 
   2   1   9      258.71      271.34     16.03 o 
   3   1   9      511.47      440.87     18.66 o 
   4   1   9      433.67      563.45     22.08 o 
   5   1   9     2150.97     2055.61     38.03 o 
   6   1   9       19.22       -0.44     20.14 o 
   7   1   9      456.97      472.12     30.49 o 
   8   1   9      738.96      771.72     36.54 o 
   9   1   9      200.75      186.82     29.68 o 
  -7   2   9      238.88      233.84     28.59 o 
  -6   2   9      517.04      499.82     29.14 o 
  -5   2   9      224.89      257.30     25.13 o 
  -4   2   9      597.92      607.29     27.47 o 
  -3   2   9       45.34       21.16     17.04 o 
  -2   2   9      236.85      251.07     17.19 o 
  -1   2   9     2535.40     2552.38     33.59 o 
   0   2   9      630.97      516.23     12.53 o 
   1   2   9      130.57      195.14     14.42 o 
   2   2   9      341.53      301.54     16.61 o 
   3   2   9     2026.58     2158.60     31.80 o 
   4   2   9      642.88      572.16     22.45 o 
   5   2   9      168.10      110.78     19.52 o 
   6   2   9       14.57        0.22     20.25 o 
   7   2   9       44.18       14.75     23.34 o 
   8   2   9       61.42       57.72     28.00 o 
   9   2   9      656.93      671.39     38.43 o 
  -7   3   9        7.99       16.60     23.23 o 
  -6   3   9      270.20      265.28     26.77 o 
  -5   3   9       11.05       -2.95     19.81 o 
  -4   3   9     1885.00     1835.85     38.82 o 
  -3   3   9     1143.46     1096.57     29.39 o 
  -2   3   9       79.66       63.51     14.97 o 
  -1   3   9        0.17        0.04     12.02 o 
   0   3   9    10110.89    10767.72     92.21 o 
   1   3   9      127.30      156.78     14.46 o 
   2   3   9     2660.22     2859.87     35.24 o 
   3   3   9      853.19     1007.69     24.64 o 
   4   3   9     2493.16     2441.58     37.29 o 
   5   3   9       80.60       53.53     18.32 o 
   6   3   9     1754.51     1787.85     39.68 o 
   7   3   9      220.56      156.71     24.22 o 
   8   3   9      204.01      190.83     29.50 o 
  -7   4   9       38.03       34.48     23.92 o 
  -6   4   9       25.13       19.74     21.74 o 
  -5   4   9      161.47      139.62     22.51 o 
  -4   4   9       47.53       91.98     21.92 o 
  -3   4   9      988.05      985.91     28.69 o 
  -2   4   9      113.79      111.58     16.17 o 
  -1   4   9       75.01       60.63     14.20 o 
   0   4   9       21.62       24.48      9.14 o 
   1   4   9     2528.02     2662.12     34.83 o 
   2   4   9      126.97      118.54     14.82 o 
   3   4   9      774.76      784.83     23.80 o 
   4   4   9        4.35        6.26     15.07 o 
   5   4   9      860.95      859.10     28.83 o 
   6   4   9       86.88       76.69     20.54 o 
   7   4   9       92.24       67.62     23.41 o 
   8   4   9       17.03       -0.95     21.37 o 
  -7   5   9       38.72       44.39     25.02 o 
  -6   5   9        1.41       -4.52     23.74 o 
  -5   5   9      320.93      336.68     26.77 o 
  -4   5   9     1414.63     1495.47     38.87 o 
  -3   5   9      218.34      158.83     20.87 o 
  -2   5   9       68.27       78.80     16.20 o 
  -1   5   9     1001.37     1080.51     26.32 o 
   0   5   9     1381.84     1434.48     19.74 o 
   1   5   9       16.34        7.76     12.34 o 
   2   5   9     1552.78     1675.82     30.43 o 
   3   5   9     1221.28     1232.56     28.99 o 
   4   5   9      979.23      958.62     28.72 o 
   5   5   9      610.71      717.09     27.84 o 
   6   5   9      581.39      665.04     29.65 o 
   7   5   9     1477.27     1527.02     43.02 o 
   8   5   9        0.34        6.12     21.52 o 
  -7   6   9      101.69      122.43     27.35 o 
  -6   6   9       49.92       50.91     24.40 o 
  -5   6   9      370.00      375.89     27.43 o 
  -4   6   9      661.67      623.13     29.84 o 
  -3   6   9      888.74      947.12     30.47 o 
  -2   6   9      287.19      315.83     21.27 o 
  -1   6   9        1.11       11.87     15.47 o 
   0   6   9     4507.68     4421.55     33.38 o 
   1   6   9      244.11      201.49     16.79 o 
   2   6   9      438.52      376.04     20.84 o 
   3   6   9      604.77      594.86     24.45 o 
   4   6   9     1670.09     1687.27     37.35 o 
   5   6   9      110.08      124.50     21.27 o 
   6   6   9      225.48      204.13     25.17 o 
   7   6   9       25.63       20.14     24.29 o 
   8   6   9       74.49       78.11     27.82 o 
  -6   7   9        1.09       15.95     22.10 o 
  -5   7   9      302.82      278.44     28.95 o 
  -4   7   9      496.52      500.23     27.98 o 
  -3   7   9       87.57      120.13     21.05 o 
  -2   7   9       35.70       17.55     18.53 o 
  -1   7   9       23.86       25.16     16.64 o 
   0   7   9        0.42        0.87     10.94 o 
   1   7   9     2244.36     2111.33     36.58 o 
   2   7   9     2324.90     2459.92     40.15 o 
   3   7   9      963.32      997.11     31.97 o 
   4   7   9      984.30     1080.09     32.98 o 
   5   7   9     2619.95     2727.96     49.42 o 
   6   7   9      750.90      813.25     34.10 o 
   7   7   9       36.74       31.24     24.69 o 
  -6   8   9      203.02      170.98     28.55 o 
  -5   8   9       77.26       86.85     25.74 o 
  -4   8   9      269.92      334.66     27.10 o 
  -3   8   9      401.48      384.83     25.39 o 
  -2   8   9      938.30     1003.61     32.03 o 
  -1   8   9      480.54      459.41     24.88 o 
   0   8   9      457.73      485.86     16.84 o 
   1   8   9       41.99       53.64     17.92 o 
   2   8   9     1967.40     2081.89     40.06 o 
   3   8   9     1188.26     1067.25     31.86 o 
   4   8   9       39.77       46.75     20.17 o 
   5   8   9      883.93      957.11     33.82 o 
   6   8   9      185.68      173.42     25.42 o 
   7   8   9        0.96        8.19     23.09 o 
  -5   9   9       60.20       36.27     24.98 o 
  -4   9   9       68.47       77.78     23.74 o 
  -3   9   9       20.29       10.30     21.08 o 
  -2   9   9      333.95      329.44     27.75 o 
  -1   9   9      146.69      144.50     21.27 o 
   0   9   9      385.25      359.59     17.15 o 
   1   9   9      554.47      479.83     28.05 o 
   2   9   9       80.87       95.41     22.69 o 
   3   9   9      744.64      728.76     29.99 o 
   4   9   9       99.87      104.77     24.11 o 
   5   9   9      182.22      165.70     24.58 o 
   6   9   9       27.50       14.42     25.93 o 
  -5  10   9      142.22      139.36     27.49 o 
  -4  10   9        0.93       15.73     22.10 o 
  -3  10   9     1320.97     1224.52     39.88 o 
  -2  10   9        5.96        1.06     20.28 o 
  -1  10   9      141.83      157.39     24.00 o 
   0  10   9      327.52      300.87     17.01 o 
   1  10   9      713.50      762.87     31.55 o 
   2  10   9       33.60       63.98     19.48 o 
   3  10   9      294.30      293.73     26.33 o 
   4  10   9       29.42       38.74     20.94 o 
   5  10   9      356.11      302.30     30.08 o 
   6  10   9      153.95      188.60     27.89 o 
  -4  11   9      142.77      135.83     26.44 o 
  -3  11   9       14.48       36.19     23.81 o 
  -2  11   9      857.37      913.35     36.87 o 
  -1  11   9      123.02       96.79     24.80 o 
   0  11   9       12.23       10.93     14.80 o 
   1  11   9      116.27       85.54     22.65 o 
   2  11   9      608.91      678.43     31.91 o 
   3  11   9       16.04       21.45     23.38 o 
   4  11   9       15.75       21.01     23.89 o 
   5  11   9        2.95        9.76     22.90 o 
  -3  12   9       58.03       46.72     25.74 o 
  -2  12   9       49.21       79.38     24.03 o 
  -1  12   9       70.15       53.42     23.92 o 
   0  12   9      737.15      756.00     25.60 o 
   1  12   9       53.99       45.33     24.51 o 
   2  12   9       29.18       29.02     21.70 o 
   3  12   9      136.08      137.83     25.78 o 
   4  12   9      994.33     1051.27     42.74 o 
  -1  13   9       44.12       51.23     25.27 o 
   0  13   9        1.43       -5.66     17.53 o 
   1  13   9      986.41      945.64     39.90 o 
  -1 -10  10        0.95        0.95     24.69 o 
   0 -10  10        0.20       -0.38     16.26 o 
   1 -10  10      315.48      288.70     28.44 o 
   2 -10  10        0.10       -2.88     21.56 o 
   3 -10  10       38.51       42.02     25.56 o 
  -3  -9  10       68.00       52.29     22.83 o 
  -2  -9  10      141.07      124.32     25.35 o 
  -1  -9  10      181.99      163.51     25.78 o 
   0  -9  10       98.72       93.64     16.84 o 
   1  -9  10       57.17       69.91     22.25 o 
   2  -9  10      792.52      815.30     33.85 o 
   3  -9  10      274.24      251.33     28.04 o 
   4  -9  10       16.66        5.35     23.05 o 
   5  -9  10       77.80       82.84     23.67 o 
  -4  -8  10       57.26       74.28     25.74 o 
  -3  -8  10      242.63      242.29     27.35 o 
  -2  -8  10        0.34      -10.60     20.79 o 
  -1  -8  10      366.93      313.71     27.54 o 
   0  -8  10     3180.24     3131.89     92.94 o 
   1  -8  10        2.79      -11.72     20.17 o 
   2  -8  10       23.96       34.23     19.41 o 
   3  -8  10      514.96      596.50     29.80 o 
   4  -8  10      526.37      619.30     31.33 o 
   5  -8  10        0.73       -4.08     20.61 o 
   6  -8  10      691.05      743.90     35.74 o 
  -5  -7  10        7.53        9.25     25.56 o 
  -4  -7  10      663.36      607.66     34.94 o 
  -3  -7  10      803.03      804.64     34.69 o 
  -2  -7  10       28.92       14.02     21.01 o 
  -1  -7  10        6.01        5.06     18.93 o 
   0  -7  10      184.42      193.45     15.75 o 
   1  -7  10     1913.02     1824.03     40.45 o 
   2  -7  10      492.76      487.04     25.79 o 
   3  -7  10      638.33      651.99     28.27 o 
   4  -7  10      158.50      164.28     22.87 o 
   5  -7  10      745.24      755.23     32.86 o 
   6  -7  10      168.92      243.92     26.33 o 
  -5  -6  10       94.15      107.49     26.66 o 
  -4  -6  10      395.25      416.72     31.14 o 
  -3  -6  10        1.13       -4.41     21.01 o 
  -2  -6  10      411.21      364.69     26.12 o 
  -1  -6  10        5.27       19.99     19.48 o 
   0  -6  10      310.57      324.92     16.80 o 
   1  -6  10      756.72      792.18     28.50 o 
   2  -6  10      608.80      599.66     26.52 o 
   3  -6  10       81.78       66.78     18.53 o 
   4  -6  10      509.79      517.94     26.56 o 
   5  -6  10     1106.98     1057.29     34.99 o 
   6  -6  10      689.04      782.44     32.13 o 
   7  -6  10        0.57       -2.95     23.08 o 
  -6  -5  10        1.56        7.10     23.19 o 
  -5  -5  10      141.62      143.33     26.95 o 
  -4  -5  10       86.14       47.63     23.20 o 
  -3  -5  10      269.98      244.49     24.69 o 
  -2  -5  10      584.28      617.74     28.89 o 
  -1  -5  10       93.07      102.62     20.43 o 
   0  -5  10        2.48        8.36     12.09 o 
   1  -5  10      215.20      188.91     20.61 o 
   2  -5  10      414.83      396.37     24.19 o 
   3  -5  10      417.90      437.49     23.82 o 
   4  -5  10       94.93       99.59     19.26 o 
   5  -5  10      126.80      155.97     21.52 o 
   6  -5  10      616.43      676.51     32.20 o 
   7  -5  10      317.73      379.79     27.13 o 
  -6  -4  10        4.05        8.05     25.05 o 
  -5  -4  10      683.43      728.78     34.79 o 
  -4  -4  10        0.18       -1.93     20.83 o 
  -3  -4  10       24.71       31.61     19.74 o 
  -2  -4  10      448.78      510.94     25.39 o 
  -1  -4  10       16.47        6.81     17.81 o 
   0  -4  10      691.71      666.02     17.29 o 
   1  -4  10     4903.02     4553.87     51.15 o 
   2  -4  10      120.03       75.86     19.05 o 
   3  -4  10      350.22      319.12     22.18 o 
   4  -4  10        2.27       21.01     17.77 o 
   5  -4  10      576.84      561.19     26.85 o 
   6  -4  10       74.89       53.93     21.63 o 
   7  -4  10      175.20      217.66     24.87 o 
   8  -4  10       28.66       28.58     25.31 o 
  -6  -3  10      181.43      240.20     28.62 o 
  -5  -3  10       16.46       23.05     23.49 o 
  -4  -3  10     1017.46      937.63     33.93 o 
  -3  -3  10      597.43      595.43     26.81 o 
  -2  -3  10      905.19     1067.51     30.07 o 
  -1  -3  10      123.59      123.82     18.50 o 
   0  -3  10      615.09      582.04     15.92 o 
   1  -3  10      337.83      328.10     19.49 o 
   2  -3  10     9683.73     9589.91     68.82 o 
   3  -3  10       45.64       47.37     16.35 o 
   4  -3  10      130.88      159.51     19.45 o 
   5  -3  10       40.45       34.37     18.43 o 
   6  -3  10     2908.42     3111.45     50.23 o 
   7  -3  10       24.78       15.37     21.56 o 
   8  -3  10      643.82      659.70     33.19 o 
  -7  -2  10      278.15      319.14     32.96 o 
  -6  -2  10       75.59       71.26     24.98 o 
  -5  -2  10      230.06      267.02     26.51 o 
  -4  -2  10      172.34      183.07     24.07 o 
  -3  -2  10      434.86      427.19     25.35 o 
  -2  -2  10      942.57      888.71     27.67 o 
  -1  -2  10     1276.96     1247.59     28.41 o 
   0  -2  10      916.75      681.58     15.44 o 
   1  -2  10      384.70      389.11     18.91 o 
   2  -2  10       73.84       96.46     15.26 o 
   3  -2  10     1861.25     1726.51     32.19 o 
   4  -2  10      973.90      838.53     26.97 o 
   5  -2  10       37.78       48.39     18.93 o 
   6  -2  10        4.82       24.07     19.44 o 
   7  -2  10      401.42      386.42     27.72 o 
   8  -2  10      483.72      521.24     31.14 o 
  -7  -1  10      262.70      346.56     31.39 o 
  -6  -1  10      193.66      255.36     28.30 o 
  -5  -1  10      115.21      130.04     22.43 o 
  -4  -1  10      283.90      259.03     24.00 o 
  -3  -1  10     2952.23     2970.31     45.84 o 
  -2  -1  10       30.46       30.55     15.73 o 
  -1  -1  10       52.94       32.41     13.66 o 
   0  -1  10      420.54      379.88     12.50 o 
   1  -1  10     7421.68     7108.49     55.01 o 
   2  -1  10       96.20       83.72     14.35 o 
   3  -1  10     1566.98     1434.83     28.79 o 
   4  -1  10      263.57      270.66     20.07 o 
   5  -1  10     1102.10     1070.78     31.90 o 
   6  -1  10      381.33      353.36     25.02 o 
   7  -1  10     2785.25     2714.16     51.21 o 
   8  -1  10       30.34       25.42     24.32 o 
  -7   0  10        0.21       18.82     25.85 o 
  -6   0  10      665.53      804.26     35.81 o 
  -5   0  10       37.91       59.79     21.77 o 
  -4   0  10       80.36       86.96     22.69 o 
  -3   0  10        1.31       -4.92     19.04 o 
  -2   0  10     1609.80     1472.61     30.68 o 
  -1   0  10       32.29       20.68     13.33 o 
   0   0  10     6733.29     6795.69     37.85 o 
   1   0  10       52.56       57.61     13.25 o 
   2   0  10     2979.43     3012.48     37.22 o 
   3   0  10       20.61       12.93     13.65 o 
   4   0  10      142.38      119.12     18.39 o 
   5   0  10        3.19       10.60     17.59 o 
   6   0  10      980.49      868.06     32.18 o 
   7   0  10        3.33       -2.04     23.63 o 
   8   0  10      342.01      269.52     31.94 o 
  -7   1  10      151.54      178.95     29.57 o 
  -6   1  10       33.29       26.22     23.30 o 
  -5   1  10      167.28      174.51     24.47 o 
  -4   1  10      949.03     1008.57     32.18 o 
  -3   1  10     1485.79     1298.01     33.37 o 
  -2   1  10      543.34      491.42     22.70 o 
  -1   1  10     1291.61     1174.59     25.79 o 
   0   1  10       92.82      138.60     10.04 o 
   1   1  10       82.34       44.43     13.55 o 
   2   1  10      393.88      362.47     17.49 o 
   3   1  10     2795.87     2569.50     35.85 o 
   4   1  10      857.32      912.68     26.32 o 
   5   1  10       49.22       59.43     19.30 o 
   6   1  10        2.03       -1.46     19.84 o 
   7   1  10     1491.47     1617.30     41.38 o 
   8   1  10        2.61        3.35     27.31 o 
  -7   2  10       30.64       26.76     25.85 o 
  -6   2  10      275.03      276.32     27.28 o 
  -5   2  10       76.18       85.46     23.16 o 
  -4   2  10      612.92      571.25     28.20 o 
  -3   2  10      728.88      652.70     25.73 o 
  -2   2  10     2502.59     2349.16     36.89 o 
  -1   2  10     1277.64     1278.77     26.70 o 
   0   2  10     4148.00     3802.38     35.97 o 
   1   2  10     5328.42     5457.82     47.64 o 
   2   2  10     4199.65     4385.24     43.81 o 
   3   2  10     1929.74     1709.25     30.19 o 
   4   2  10     1859.99     1751.14     33.21 o 
   5   2  10      200.81      148.85     19.99 o 
   6   2  10       10.66       14.09     20.14 o 
   7   2  10      196.53      194.47     24.91 o 
   8   2  10     1127.40     1220.79     41.40 o 
  -7   3  10        0.16       -8.67     25.01 o 
  -6   3  10       36.25       30.48     23.19 o 
  -5   3  10      104.51      100.43     23.20 o 
  -4   3  10     1760.78     1756.00     40.16 o 
  -3   3  10       51.89       50.76     18.57 o 
  -2   3  10      423.39      382.16     19.93 o 
  -1   3  10      134.73      136.17     15.40 o 
   0   3  10     1188.10     1380.38     19.07 o 
   1   3  10     1567.33     1566.14     27.99 o 
   2   3  10     7142.32     7641.80     57.91 o 
   3   3  10      321.10      337.93     18.91 o 
   4   3  10        1.39        0.69     16.31 o 
   5   3  10      483.57      527.47     24.52 o 
   6   3  10       34.47       21.12     20.68 o 
   7   3  10      177.56      181.61     25.56 o 
   8   3  10      556.39      562.91     34.72 o 
  -7   4  10      245.27      185.51     29.83 o 
  -6   4  10        0.05        4.81     21.23 o 
  -5   4  10     1062.31     1050.14     36.66 o 
  -4   4  10      152.39      136.20     22.36 o 
  -3   4  10      738.40      842.10     28.61 o 
  -2   4  10     1623.82     1516.52     32.32 o 
  -1   4  10     2537.19     2459.90     36.93 o 
   0   4  10     1775.70     1878.18     22.16 o 
   1   4  10      698.55      815.85     23.36 o 
   2   4  10     5437.47     5740.49     52.00 o 
   3   4  10     3712.04     3637.98     44.19 o 
   4   4  10       12.32       13.07     16.17 o 
   5   4  10     1080.58     1174.79     32.55 o 
   6   4  10       89.12       62.05     21.45 o 
   7   4  10      647.34      739.23     33.70 o 
   8   4  10       58.12       32.55     23.89 o 
  -7   5  10       96.79       78.62     26.22 o 
  -6   5  10      267.00      244.74     27.86 o 
  -5   5  10       21.14       14.35     22.58 o 
  -4   5  10     1789.62     1607.34     41.43 o 
  -3   5  10     1427.93     1521.83     36.57 o 
  -2   5  10       43.64       54.47     16.75 o 
  -1   5  10       44.68       72.54     16.06 o 
   0   5  10      869.05      839.68     24.17 o 
   1   5  10      880.16      982.46     25.41 o 
   2   5  10       83.74       93.00     16.75 o 
   3   5  10     1139.37     1249.47     30.19 o 
   4   5  10       65.96       65.44     18.32 o 
   5   5  10       84.88       81.64     20.32 o 
   6   5  10      478.82      393.52     28.34 o 
   7   5  10      362.02      321.10     30.23 o 
   8   5  10        3.14        7.86     22.61 o 
  -6   6  10      566.79      541.90     33.99 o 
  -5   6  10      269.85      249.88     28.08 o 
  -4   6  10     1538.69     1418.52     40.18 o 
  -3   6  10      270.63      226.43     22.40 o 
  -2   6  10     1296.19     1383.86     33.22 o 
  -1   6  10      175.43      179.95     18.57 o 
   0   6  10       96.97      102.22     12.13 o 
   1   6  10      510.85      514.33     21.90 o 
   2   6  10     3123.89     3065.24     43.16 o 
   3   6  10     1275.88     1355.08     32.96 o 
   4   6  10      613.94      607.25     26.96 o 
   5   6  10       40.99       15.84     19.26 o 
   6   6  10     1655.16     1721.32     42.77 o 
   7   6  10      174.11      168.14     26.33 o 
   8   6  10      284.63      277.15     30.30 o 
  -6   7  10       95.58       76.07     25.56 o 
  -5   7  10      514.59      453.69     32.67 o 
  -4   7  10      556.57      478.13     30.13 o 
  -3   7  10     1759.98     1618.26     40.26 o 
  -2   7  10       94.53      129.24     20.06 o 
  -1   7  10      496.27      511.59     23.97 o 
   0   7  10     1070.65     1187.41     21.61 o 
   1   7  10       46.83       93.84     18.39 o 
   2   7  10      697.35      723.67     27.11 o 
   3   7  10     1459.84     1625.42     36.21 o 
   4   7  10      483.61      421.29     26.67 o 
   5   7  10       65.35       54.95     23.81 o 
   6   7  10       17.38       31.97     22.65 o 
   7   7  10     1054.44     1126.17     41.18 o 
  -6   8  10      166.71      168.42     28.37 o 
  -5   8  10      178.13      161.98     25.71 o 
  -4   8  10        1.67       17.66     21.01 o 
  -3   8  10      110.73      125.52     22.94 o 
  -2   8  10      917.30      922.51     32.58 o 
  -1   8  10      510.62      554.06     26.56 o 
   0   8  10     1841.68     1808.26     27.09 o 
   1   8  10      946.36      964.84     30.43 o 
   2   8  10      102.26      101.38     20.54 o 
   3   8  10      284.69      346.30     23.67 o 
   4   8  10      325.52      320.77     25.31 o 
   5   8  10      512.82      528.78     30.42 o 
   6   8  10        8.92        3.50     21.92 o 
   7   8  10      103.12      102.83     26.07 o 
  -5   9  10      135.51      115.36     25.13 o 
  -4   9  10      115.12       77.60     23.23 o 
  -3   9  10       64.50       66.09     22.69 o 
  -2   9  10     2356.38     2318.02     47.40 o 
  -1   9  10     1332.63     1304.90     36.27 o 
   0   9  10      650.19      718.85     20.07 o 
   1   9  10     1027.59     1015.91     32.22 o 
   2   9  10     3506.60     3413.10     54.32 o 
   3   9  10      108.06      118.13     21.59 o 
   4   9  10     1614.72     1634.60     42.81 o 
   5   9  10      159.21      157.97     25.42 o 
   6   9  10      286.39      230.32     27.61 o 
  -4  10  10       23.20       11.29     23.49 o 
  -3  10  10      242.16      195.57     27.75 o 
  -2  10  10        4.22       13.73     21.05 o 
  -1  10  10     1162.02     1111.95     36.67 o 
   0  10  10       36.20       32.89     13.66 o 
   1  10  10        7.92        9.58     21.45 o 
   2  10  10       48.67       40.02     20.21 o 
   3  10  10      794.43      770.11     32.03 o 
   4  10  10      262.04      286.84     27.28 o 
   5  10  10      162.83      164.71     27.97 o 
   6  10  10       12.48       -9.47     24.87 o 
  -4  11  10      135.56      128.47     26.69 o 
  -3  11  10       53.91       53.35     24.47 o 
  -2  11  10      751.98      778.94     36.03 o 
  -1  11  10      868.83      870.44     35.71 o 
   0  11  10      232.54      219.72     17.30 o 
   1  11  10      221.30      201.68     24.73 o 
   2  11  10      745.08      685.57     33.81 o 
   3  11  10      392.81      409.32     30.01 o 
   4  11  10      279.22      292.78     28.04 o 
   5  11  10       37.45       37.43     24.03 o 
  -2  12  10        2.68       -5.72     21.70 o 
  -1  12  10      141.73      147.88     24.43 o 
   0  12  10       35.91       36.69     18.06 o 
   1  12  10       13.12       22.14     23.41 o 
   2  12  10       98.43       99.74     26.18 o 
   3  12  10       35.83       37.25     23.70 o 
   0  13  10      106.11      100.74     17.70 o 
   1  13  10       51.74       48.57     27.31 o 
   0 -10  11        1.82       12.36     17.06 o 
   1 -10  11        1.39       -4.26     22.47 o 
   2 -10  11       36.83       50.98     24.32 o 
   3 -10  11      691.83      594.97     35.05 o 
  -2  -9  11       14.00        3.97     22.58 o 
  -1  -9  11      113.81      107.06     25.05 o 
   0  -9  11      576.80      594.14     23.10 o 
   1  -9  11       14.88       11.72     21.45 o 
   2  -9  11       41.19       26.22     22.36 o 
   3  -9  11      139.43      147.08     24.22 o 
   4  -9  11      512.48      518.92     32.53 o 
  -3  -8  11       62.05       69.55     23.89 o 
  -2  -8  11      304.66      284.62     27.35 o 
  -1  -8  11      366.26      319.86     27.83 o 
   0  -8  11       10.55        7.52     15.82 o 
   1  -8  11      678.15      656.76     30.86 o 
   2  -8  11      680.95      748.68     31.99 o 
   3  -8  11      848.01      798.65     34.69 o 
   4  -8  11       37.35       44.71     23.30 o 
   5  -8  11      134.55       96.57     23.60 o 
  -4  -7  11      140.75      108.15     27.24 o 
  -3  -7  11      360.61      362.73     29.47 o 
  -2  -7  11       11.29       15.77     21.52 o 
  -1  -7  11     1630.15     1610.47     41.93 o 
   0  -7  11      211.38      228.90     16.37 o 
   1  -7  11       31.01       20.97     19.34 o 
   2  -7  11      654.48      621.21     29.29 o 
   3  -7  11      352.20      336.22     25.68 o 
   4  -7  11      949.51      932.94     33.34 o 
   5  -7  11      127.21      110.59     22.40 o 
   6  -7  11      171.12      224.18     27.31 o 
  -5  -6  11      338.11      359.36     32.92 o 
  -4  -6  11      566.79      598.54     33.80 o 
  -3  -6  11      165.31      160.52     25.67 o 
  -2  -6  11      277.34      278.32     24.18 o 
  -1  -6  11       33.56       31.06     18.93 o 
   0  -6  11     2800.92     2693.35     56.60 o 
   1  -6  11      263.44      288.27     22.73 o 
   2  -6  11       26.76       25.89     18.86 o 
   3  -6  11        3.51        6.66     18.24 o 
   4  -6  11      404.89      442.48     25.86 o 
   5  -6  11       65.62       81.02     22.03 o 
   6  -6  11      199.67      266.90     26.91 o 
   7  -6  11       47.16       69.11     24.72 o 
  -5  -5  11      479.94      516.07     34.35 o 
  -4  -5  11      223.94      189.85     25.53 o 
  -3  -5  11      803.36      824.50     33.63 o 
  -2  -5  11     2090.59     2191.93     44.65 o 
  -1  -5  11      438.36      435.27     24.70 o 
   0  -5  11       84.45       71.25     13.36 o 
   1  -5  11      882.59      928.31     29.34 o 
   2  -5  11     4250.01     4104.21     53.61 o 
   3  -5  11       75.92       64.34     19.04 o 
   4  -5  11      808.58      782.23     28.93 o 
   5  -5  11      255.82      289.86     24.47 o 
   6  -5  11     2003.76     1991.49     45.37 o 
   7  -5  11       58.60       67.98     24.80 o 
  -6  -4  11        1.40       -6.92     24.76 o 
  -5  -4  11      403.95      368.53     31.40 o 
  -4  -4  11       39.97       57.97     21.59 o 
  -3  -4  11       17.10       11.98     19.95 o 
  -2  -4  11      440.96      390.28     25.39 o 
  -1  -4  11      194.75      182.17     21.56 o 
   0  -4  11      524.07      525.47     17.04 o 
   1  -4  11      969.04      948.39     30.11 o 
   2  -4  11     1414.90     1435.04     33.66 o 
   3  -4  11      681.90      681.01     27.29 o 
   4  -4  11        1.70       -7.14     17.59 o 
   5  -4  11      526.04      544.25     26.30 o 
   6  -4  11        0.25       -7.36     21.19 o 
   7  -4  11      401.76      371.95     28.30 o 
   8  -4  11      154.86      151.93     28.04 o 
  -6  -3  11      249.84      341.39     31.98 o 
  -5  -3  11      394.15      419.05     29.98 o 
  -4  -3  11      199.07      211.92     25.20 o 
  -3  -3  11       78.71       72.28     21.30 o 
  -2  -3  11      437.43      544.27     26.05 o 
  -1  -3  11     1168.94     1181.21     30.41 o 
   0  -3  11     1215.44     1287.71     21.37 o 
   1  -3  11     1309.22     1274.56     30.12 o 
   2  -3  11      130.02       97.56     19.74 o 
   3  -3  11      223.99      232.25     19.59 o 
   4  -3  11       22.28       51.20     18.53 o 
   5  -3  11        6.13        5.13     18.93 o 
   6  -3  11       51.71       75.63     23.34 o 
   7  -3  11      236.38      237.27     24.29 o 
   8  -3  11      263.86      299.11     28.77 o 
  -6  -2  11      163.64      149.12     27.38 o 
  -5  -2  11     1114.97     1143.51     39.43 o 
  -4  -2  11      114.54      111.54     22.40 o 
  -3  -2  11      583.06      576.55     27.87 o 
  -2  -2  11       49.99       34.88     18.86 o 
  -1  -2  11     2293.74     2296.64     39.03 o 
   0  -2  11      520.20      672.96     16.53 o 
   1  -2  11     4336.70     4121.06     46.97 o 
   2  -2  11      197.92      172.85     18.21 o 
   3  -2  11      244.56      241.26     19.41 o 
   4  -2  11     1962.53     2174.35     39.26 o 
   5  -2  11      441.19      443.98     25.32 o 
   6  -2  11       15.59       21.99     21.41 o 
   7  -2  11      110.77      131.31     23.92 o 
   8  -2  11        7.61        9.61     24.61 o 
  -6  -1  11        4.39       -1.71     24.91 o 
  -5  -1  11      120.82       97.27     23.45 o 
  -4  -1  11      555.90      561.10     28.85 o 
  -3  -1  11      762.69      705.22     29.59 o 
  -2  -1  11      984.53     1023.31     29.16 o 
  -1  -1  11     1265.08     1178.89     28.77 o 
   0  -1  11     1234.79     1339.15     20.15 o 
   1  -1  11     2208.79     2266.93     34.76 o 
   2  -1  11      619.96      616.65     21.72 o 
   3  -1  11     3023.87     2865.66     40.09 o 
   4  -1  11        2.13        4.04     17.00 o 
   5  -1  11      771.48      757.37     27.88 o 
   6  -1  11      220.39      192.37     23.89 o 
   7  -1  11     1915.27     1846.06     46.21 o 
   8  -1  11      211.02      253.76     30.12 o 
  -7   0  11       18.43       27.53     27.35 o 
  -6   0  11     1017.79     1140.16     42.71 o 
  -5   0  11        1.16        1.24     21.96 o 
  -4   0  11     1394.74     1426.30     37.41 o 
  -3   0  11       36.59       46.65     20.35 o 
  -2   0  11     1011.87      972.01     29.16 o 
  -1   0  11       22.38        9.61     14.60 o 
   0   0  11      950.01      725.37     15.93 o 
   1   0  11       32.84       29.64     14.49 o 
   2   0  11       49.69       49.45     14.57 o 
   3   0  11        0.06        0.84     14.56 o 
   4   0  11     4195.90     4126.21     49.90 o 
   5   0  11        3.46       11.54     19.74 o 
   6   0  11     1248.31     1313.14     36.38 o 
   7   0  11       80.71       77.63     25.93 o 
   8   0  11     1752.35     1735.43     48.20 o 
  -7   1  11       93.41      105.82     30.04 o 
  -6   1  11        0.72       -0.07     25.27 o 
  -5   1  11      379.37      352.22     27.57 o 
  -4   1  11       65.54       91.22     22.50 o 
  -3   1  11     1304.93     1377.35     34.89 o 
  -2   1  11      276.91      296.67     20.07 o 
  -1   1  11       69.57       60.56     14.86 o 
   0   1  11        1.34       -0.30      9.41 o 
   1   1  11     2526.86     2496.61     35.33 o 
   2   1  11      784.70      691.13     22.34 o 
   3   1  11       55.46       69.95     15.99 o 
   4   1  11      224.86      190.30     20.07 o 
   5   1  11     1656.09     1742.86     37.82 o 
   6   1  11      452.93      398.48     26.37 o 
   7   1  11      545.14      489.20     31.98 o 
   8   1  11      419.79      393.34     31.94 o 
  -7   2  11      176.99      164.53     29.13 o 
  -6   2  11        0.23       -6.01     23.38 o 
  -5   2  11      479.25      491.47     29.80 o 
  -4   2  11       97.66       90.53     22.47 o 
  -3   2  11      111.17       97.85     19.85 o 
  -2   2  11      197.31      162.18     19.67 o 
  -1   2  11     1066.35     1020.91     25.96 o 
   0   2  11       11.27       53.53     10.40 o 
   1   2  11      192.12      196.49     16.54 o 
   2   2  11       36.39       34.48     14.60 o 
   3   2  11     2854.02     2615.37     37.53 o 
   4   2  11       98.97       54.70     17.44 o 
   5   2  11      237.70      266.05     22.36 o 
   6   2  11       34.46       41.18     21.01 o 
   7   2  11      783.09      873.95     35.12 o 
   8   2  11      283.51      277.55     29.94 o 
  -7   3  11       41.18       53.02     26.62 o 
  -6   3  11       22.30        7.57     21.85 o 
  -5   3  11        0.85       13.51     21.85 o 
  -4   3  11      741.02      625.84     30.42 o 
  -3   3  11      678.24      668.88     27.58 o 
  -2   3  11        4.40        8.37     16.46 o 
  -1   3  11      354.02      369.45     19.38 o 
   0   3  11     4164.05     4076.03     31.48 o 
   1   3  11     2742.76     2785.30     37.49 o 
   2   3  11      184.73      164.07     17.48 o 
   3   3  11      199.40      230.65     18.72 o 
   4   3  11      637.08      671.87     24.89 o 
   5   3  11       85.27       44.03     19.41 o 
   6   3  11       25.42       13.51     20.25 o 
   7   3  11      115.60       84.30     23.34 o 
   8   3  11      197.26      162.38     28.04 o 
  -6   4  11        0.04       -2.44     23.08 o 
  -5   4  11      456.99      477.07     30.78 o 
  -4   4  11       86.70       67.22     21.63 o 
  -3   4  11        3.22        6.12     18.68 o 
  -2   4  11      381.96      400.26     22.69 o 
  -1   4  11      747.39      749.91     25.04 o 
   0   4  11      270.42      295.18     17.61 o 
   1   4  11     5623.05     5508.60     52.70 o 
   2   4  11     1020.94     1144.99     27.74 o 
   3   4  11     1707.22     1703.74     34.44 o 
   4   4  11      223.64      210.66     20.50 o 
   5   4  11       11.06       16.68     19.41 o 
   6   4  11     1848.76     1978.82     42.67 o 
   7   4  11       33.37       51.41     24.11 o 
   8   4  11        2.65       -2.40     23.49 o 
  -6   5  11       84.71       89.43     24.40 o 
  -5   5  11      200.51      206.56     26.55 o 
  -4   5  11     1009.01     1020.16     35.64 o 
  -3   5  11       48.95       61.58     19.95 o 
  -2   5  11      465.14      492.89     24.23 o 
  -1   5  11     1007.65      892.78     27.38 o 
   0   5  11     1120.99     1150.14     29.02 o 
   1   5  11        9.64       31.82     16.06 o 
   2   5  11     5677.71     5647.92     55.75 o 
   3   5  11      654.11      672.72     25.62 o 
   4   5  11      955.24     1067.04     29.63 o 
   5   5  11      336.66      255.55     24.99 o 
   6   5  11     1243.10     1349.31     37.58 o 
   7   5  11      732.77      798.58     34.14 o 
   8   5  11       55.71       44.31     24.40 o 
  -6   6  11       17.45       19.92     24.76 o 
  -5   6  11      218.83      164.90     26.73 o 
  -4   6  11     1580.61     1489.98     42.73 o 
  -3   6  11       60.30       68.09     20.76 o 
  -2   6  11      163.07      187.99     21.41 o 
  -1   6  11       40.79       92.45     18.10 o 
   0   6  11      600.71      604.36     16.55 o 
   1   6  11      123.06      114.93     18.54 o 
   2   6  11       49.22       29.20     18.57 o 
   3   6  11        1.77        0.69     19.04 o 
   4   6  11      658.31      658.31     26.74 o 
   5   6  11      461.06      576.42     27.76 o 
   6   6  11      169.82      167.95     28.33 o 
   7   6  11       22.11       -1.97     21.74 o 
   8   6  11      110.22      123.08     27.57 o 
  -6   7  11       16.34       10.38     25.38 o 
  -5   7  11      230.83      246.33     26.48 o 
  -4   7  11       11.67        2.99     23.16 o 
  -3   7  11     2188.06     2046.25     45.42 o 
  -2   7  11      454.15      415.75     24.92 o 
  -1   7  11      481.63      481.92     25.25 o 
   0   7  11        7.20        9.58     12.22 o 
   1   7  11      462.11      528.48     24.26 o 
   2   7  11        8.56        9.07     18.35 o 
   3   7  11      185.49      218.07     21.96 o 
   4   7  11     1239.83     1284.48     35.03 o 
   5   7  11     1781.93     1851.63     42.70 o 
   6   7  11        0.19       11.87     21.05 o 
   7   7  11      278.74      261.45     32.67 o 
  -5   8  11       21.17       28.29     24.25 o 
  -4   8  11      628.54      650.90     32.50 o 
  -3   8  11        0.55        3.93     22.14 o 
  -2   8  11      165.15      174.62     22.69 o 
  -1   8  11        1.80        4.44     19.04 o 
   0   8  11      212.92      218.53     15.41 o 
   1   8  11      386.19      354.24     25.24 o 
   2   8  11     1436.14     1338.04     35.59 o 
   3   8  11       13.36       38.27     18.35 o 
   4   8  11      249.09      239.17     23.85 o 
   5   8  11      166.70      139.40     24.47 o 
   6   8  11      236.59      238.10     26.40 o 
   7   8  11       73.09       97.26     27.67 o 
  -5   9  11       23.73       24.14     23.89 o 
  -4   9  11      152.26      164.27     23.78 o 
  -3   9  11      383.71      406.59     29.76 o 
  -2   9  11      526.99      537.13     30.34 o 
  -1   9  11       72.67       57.42     20.61 o 
   0   9  11      194.01      175.03     15.14 o 
   1   9  11       25.39       16.42     19.15 o 
   2   9  11      466.88      452.42     28.34 o 
   3   9  11        2.73        0.00     18.90 o 
   4   9  11      381.54      343.22     27.79 o 
   5   9  11      186.85      171.85     23.78 o 
   6   9  11       11.86       22.32     22.83 o 
  -4  10  11        1.46       -5.79     22.03 o 
  -3  10  11     1250.46     1229.87     43.41 o 
  -2  10  11       91.42       85.28     24.14 o 
  -1  10  11      239.14      272.30     25.49 o 
   0  10  11      221.48      193.08     16.42 o 
   1  10  11     2083.99     2016.45     45.89 o 
   2  10  11      112.76      105.42     22.43 o 
   3  10  11        0.46      -11.29     21.99 o 
   4  10  11      128.00      136.67     25.05 o 
   5  10  11      485.20      467.77     32.20 o 
  -3  11  11      262.85      245.10     27.93 o 
  -2  11  11      527.05      500.17     32.93 o 
  -1  11  11      491.02      510.98     32.64 o 
   0  11  11      162.27      131.20     17.59 o 
   1  11  11        9.25       10.16     19.81 o 
   2  11  11      484.89      526.24     32.02 o 
   3  11  11      503.24      442.14     32.49 o 
   4  11  11        0.13        0.47     23.96 o 
   5  11  11        1.87       -5.28     23.74 o 
  -2  12  11       42.47       36.59     24.11 o 
  -1  12  11       52.82       46.03     24.21 o 
   0  12  11      700.13      729.19     26.19 o 
   1  12  11      249.73      262.29     26.95 o 
   2  12  11      418.80      454.52     31.62 o 
   3  12  11       68.82      107.86     26.11 o 
  -1  -9  12      287.11      206.90     28.52 o 
   0  -9  12      446.78      473.44     22.30 o 
   1  -9  12        8.81        0.76     22.76 o 
   2  -9  12      601.86      522.16     32.60 o 
   3  -9  12      316.39      307.24     27.90 o 
   4  -9  12      145.07      132.55     27.31 o 
  -3  -8  12        4.46       17.77     22.17 o 
  -2  -8  12       53.61       52.98     24.65 o 
  -1  -8  12      113.47      146.06     24.87 o 
   0  -8  12      435.15      473.07     21.32 o 
   1  -8  12      241.31      244.01     25.20 o 
   2  -8  12       12.00       12.31     21.77 o 
   3  -8  12      141.88      146.83     25.09 o 
   4  -8  12      240.65      201.65     25.89 o 
   5  -8  12       21.78       28.91     23.38 o 
  -4  -7  12       64.92       60.05     25.82 o 
  -3  -7  12      583.84      565.51     34.17 o 
  -2  -7  12        1.33        8.45     21.99 o 
  -1  -7  12      178.00      149.49     25.60 o 
   0  -7  12       79.45       63.72     15.07 o 
   1  -7  12      795.55      814.90     32.14 o 
   2  -7  12       52.45       44.06     22.07 o 
   3  -7  12        1.49        8.30     20.61 o 
   4  -7  12      166.88      197.23     24.25 o 
   5  -7  12      132.08      121.77     23.45 o 
   6  -7  12        8.78       10.63     23.74 o 
  -4  -6  12      269.73      285.53     28.73 o 
  -3  -6  12       44.63       58.52     23.05 o 
  -2  -6  12      244.55      268.59     26.77 o 
  -1  -6  12        9.70      -11.69     21.08 o 
   0  -6  12      641.71      644.73     20.56 o 
   1  -6  12       28.96       36.67     19.08 o 
   2  -6  12     1341.50     1238.50     35.00 o 
   3  -6  12      204.30      186.06     22.14 o 
   4  -6  12      203.10      175.79     23.23 o 
   5  -6  12        8.25        7.32     20.79 o 
   6  -6  12      788.09      859.50     36.21 o 
  -5  -5  12       47.94       44.93     27.67 o 
  -4  -5  12        1.32        5.97     24.32 o 
  -3  -5  12      173.13      160.27     24.58 o 
  -2  -5  12       10.31        1.57     21.34 o 
  -1  -5  12       54.17       45.08     20.46 o 
   0  -5  12       31.44       43.84     13.54 o 
   1  -5  12      526.48      539.46     26.23 o 
   2  -5  12      383.41      322.94     24.00 o 
   3  -5  12      350.51      310.29     22.84 o 
   4  -5  12       30.33       21.88     19.34 o 
   5  -5  12       24.61       33.72     19.92 o 
   6  -5  12       61.51       55.38     23.45 o 
   7  -5  12      452.82      490.19     31.58 o 
  -5  -4  12      406.59      439.92     32.71 o 
  -4  -4  12       33.20       73.44     23.16 o 
  -3  -4  12     2085.28     2195.19     47.06 o 
  -2  -4  12       48.80       32.23     20.21 o 
  -1  -4  12      205.61      208.75     23.05 o 
   0  -4  12       13.94       14.66     12.98 o 
   1  -4  12     5465.73     5336.18     59.72 o 
   2  -4  12      426.28      394.00     25.35 o 
   3  -4  12        2.51        6.41     18.35 o 
   4  -4  12      262.67      263.07     23.27 o 
   5  -4  12     2137.96     2061.23     43.45 o 
   6  -4  12       26.59       10.27     22.47 o 
   7  -4  12      391.15      460.09     29.83 o 
  -6  -3  12       91.67       83.42     28.62 o 
  -5  -3  12       78.27       70.97     27.06 o 
  -4  -3  12      158.30      175.86     24.87 o 
  -3  -3  12      836.76      811.54     31.85 o 
  -2  -3  12     2049.41     1899.77     41.70 o 
  -1  -3  12       38.32       36.49     19.34 o 
   0  -3  12      122.11      142.33     14.20 o 
   1  -3  12       62.12       52.73     18.79 o 
   2  -3  12     5660.85     5740.52     59.97 o 
   3  -3  12      578.69      548.62     25.50 o 
   4  -3  12       98.18      104.11     20.47 o 
   5  -3  12      173.03      175.17     22.62 o 
   6  -3  12     1753.33     1625.64     41.72 o 
   7  -3  12      142.28      169.77     24.73 o 
   8  -3  12      555.24      627.15     35.55 o 
  -6  -2  12        1.98       -9.69     25.05 o 
  -5  -2  12        1.17       -6.74     25.56 o 
  -4  -2  12      622.13      636.02     31.48 o 
  -3  -2  12      153.07      134.05     22.03 o 
  -2  -2  12      190.96      210.46     22.73 o 
  -1  -2  12     1503.72     1508.15     34.90 o 
   0  -2  12     2654.76     2755.52    102.39 o 
   1  -2  12     1119.91      996.93     29.50 o 
   2  -2  12        5.23       13.44     17.08 o 
   3  -2  12      414.12      390.95     22.55 o 
   4  -2  12      292.53      344.96     22.33 o 
   5  -2  12     2818.52     2697.32     47.13 o 
   6  -2  12     1700.67     1636.76     40.26 o 
   7  -2  12       82.73       63.65     22.25 o 
   8  -2  12      428.27      422.95     32.13 o 
  -6  -1  12      247.35      262.54     30.52 o 
  -5  -1  12        0.98       -1.38     23.81 o 
  -4  -1  12        1.49        4.99     21.34 o 
  -3  -1  12      284.16      244.83     23.13 o 
  -2  -1  12      818.87      790.78     28.43 o 
  -1  -1  12       20.03       38.56     18.17 o 
   0  -1  12      309.41      292.81     23.46 o 
   1  -1  12     1269.44     1217.69     29.17 o 
   2  -1  12      240.10      223.05     18.87 o 
   3  -1  12      395.76      358.89     21.86 o 
   4  -1  12        7.01       -7.25     17.70 o 
   5  -1  12      142.95      128.41     21.85 o 
   6  -1  12      655.35      602.49     29.84 o 
   7  -1  12      907.73      836.74     35.64 o 
   8  -1  12      412.12      447.24     32.49 o 
  -6   0  12       37.35       37.07     25.56 o 
  -5   0  12        9.86       22.47     22.50 o 
  -4   0  12      100.48      104.07     22.25 o 
  -3   0  12        0.01       -1.02     19.74 o 
  -2   0  12     2132.42     2248.85     41.02 o 
  -1   0  12        5.08        5.86     17.19 o 
   0   0  12     3144.64     3061.33     49.58 o 
   1   0  12       20.16       20.72     15.37 o 
   2   0  12       44.50       36.70     15.29 o 
   3   0  12        2.19       -2.29     13.03 o 
   4   0  12       20.76       15.40     18.46 o 
   5   0  12       30.28       32.26     19.52 o 
   6   0  12      788.15      762.45     31.48 o 
   7   0  12       17.11       17.73     25.45 o 
   8   0  12      173.77      192.83     28.84 o 
  -6   1  12       48.53       54.58     25.27 o 
  -5   1  12       74.38       71.41     23.67 o 
  -4   1  12       59.26       38.05     21.34 o 
  -3   1  12     1832.93     1798.39     40.16 o 
  -2   1  12       66.73       90.02     19.74 o 
  -1   1  12     2263.57     2296.27     38.59 o 
   0   1  12     1012.23      953.63     26.40 o 
   1   1  12     4146.48     4224.52     47.36 o 
   2   1  12        9.27       19.55     15.26 o 
   3   1  12     4580.43     4420.06     50.08 o 
   4   1  12      142.75      106.37     19.77 o 
   5   1  12      672.92      577.77     27.40 o 
   6   1  12       28.15       33.24     21.01 o 
   7   1  12     3617.43     3507.96     60.33 o 
   8   1  12       82.46       78.40     26.73 o 
  -6   2  12      555.76      566.52     33.48 o 
  -5   2  12      609.03      633.74     32.75 o 
  -4   2  12      385.58      415.06     27.17 o 
  -3   2  12      470.52      495.58     26.45 o 
  -2   2  12      306.44      341.98     22.76 o 
  -1   2  12      794.55      793.24     26.20 o 
   0   2  12     2224.55     2337.05     25.89 o 
   1   2  12     2753.70     2829.51     39.57 o 
   2   2  12      171.53      176.05     17.92 o 
   3   2  12       37.81       28.80     16.28 o 
   4   2  12     2819.39     3202.79     45.80 o 
   5   2  12      302.46      325.51     24.40 o 
   6   2  12      290.20      273.85     25.20 o 
   7   2  12      441.50      394.99     28.99 o 
   8   2  12       53.59       44.50     26.62 o 
  -6   3  12       65.76       72.43     25.85 o 
  -5   3  12       89.33       88.96     23.71 o 
  -4   3  12     1203.11     1170.63     37.11 o 
  -3   3  12      764.23      777.50     30.90 o 
  -2   3  12     1159.82     1266.38     32.37 o 
  -1   3  12       10.20       12.02     16.86 o 
   0   3  12     1418.03     1308.30     20.85 o 
   1   3  12      600.87      684.47     24.01 o 
   2   3  12     9719.45     9946.17     72.39 o 
   3   3  12       44.15       78.22     17.59 o 
   4   3  12      215.63      218.78     21.05 o 
   5   3  12        8.75        1.71     19.19 o 
   6   3  12     2288.14     2483.67     48.42 o 
   7   3  12       18.49       19.48     22.61 o 
   8   3  12      245.48      167.49     29.61 o 
  -6   4  12       34.88       32.37     24.58 o 
  -5   4  12       50.88       45.33     24.54 o 
  -4   4  12       19.69       20.54     21.37 o 
  -3   4  12       15.32        8.56     19.33 o 
  -2   4  12        5.49        8.88     18.13 o 
  -1   4  12     2547.19     2557.62     41.04 o 
   0   4  12        5.80        5.43     10.54 o 
   1   4  12      106.02       79.35     18.61 o 
   2   4  12     1957.10     1993.10     36.71 o 
   3   4  12     1793.68     1807.32     36.89 o 
   4   4  12      410.93      388.17     23.53 o 
   5   4  12      328.06      264.43     23.38 o 
   6   4  12     1258.09     1331.44     38.64 o 
   7   4  12      739.68      778.47     33.52 o 
   8   4  12       22.66       25.49     25.71 o 
  -6   5  12      123.86      140.60     27.24 o 
  -5   5  12       66.52       52.36     23.96 o 
  -4   5  12      176.53      209.58     25.56 o 
  -3   5  12      366.99      300.32     24.62 o 
  -2   5  12      387.20      418.32     25.24 o 
  -1   5  12       28.13       42.17     18.21 o 
   0   5  12      562.04      614.52     16.89 o 
   1   5  12     4967.87     5010.04     53.61 o 
   2   5  12      840.56      783.80     27.77 o 
   3   5  12        5.89        7.32     17.59 o 
   4   5  12      121.15      109.32     20.07 o 
   5   5  12     1395.86     1402.38     36.90 o 
   6   5  12      282.84      276.72     27.97 o 
   7   5  12       37.36       21.45     22.65 o 
   8   5  12       81.14       74.28     25.49 o 
  -6   6  12       21.67       17.55     25.42 o 
  -5   6  12      272.67      273.40     29.97 o 
  -4   6  12      655.11      622.00     33.55 o 
  -3   6  12        0.50        0.87     20.24 o 
  -2   6  12      964.10     1090.57     33.17 o 
  -1   6  12     2928.35     3057.68     47.88 o 
   0   6  12       25.17       24.18     12.37 o 
   1   6  12      978.11      988.19     29.20 o 
   2   6  12     3160.81     3249.49     47.97 o 
   3   6  12     1744.05     1729.69     37.39 o 
   4   6  12      364.56      329.09     24.84 o 
   5   6  12      301.02      339.16     24.73 o 
   6   6  12     2141.56     2266.89     48.70 o 
   7   6  12       16.70       40.93     22.50 o 
  -5   7  12        0.92      -11.29     24.87 o 
  -4   7  12        9.61       19.52     22.87 o 
  -3   7  12      509.38      487.62     28.71 o 
  -2   7  12       25.48       24.58     19.48 o 
  -1   7  12      899.07      816.04     30.28 o 
   0   7  12       48.77       55.68     13.08 o 
   1   7  12     1325.12     1375.65     35.40 o 
   2   7  12      750.90      690.48     29.22 o 
   3   7  12      455.97      382.60     24.66 o 
   4   7  12      120.71      150.83     21.38 o 
   5   7  12       24.70       32.63     23.19 o 
   6   7  12       71.36       47.74     22.87 o 
   7   7  12      773.80      895.88     38.07 o 
  -5   8  12        9.85        7.68     22.90 o 
  -4   8  12        8.02        6.59     24.10 o 
  -3   8  12     1415.87     1304.82     40.17 o 
  -2   8  12     1787.83     1657.33     41.39 o 
  -1   8  12       93.59      126.10     20.79 o 
   0   8  12      190.16      199.76     15.30 o 
   1   8  12     1388.77     1409.67     36.64 o 
   2   8  12      100.76       90.42     19.96 o 
   3   8  12      285.84      219.62     22.87 o 
   4   8  12     1353.14     1366.12     38.28 o 
   5   8  12      203.30      162.68     24.00 o 
   6   8  12      116.87      101.85     24.29 o 
   7   8  12      474.18      611.02     36.79 o 
  -4   9  12       19.45        3.64     22.36 o 
  -3   9  12       18.60       -3.02     22.98 o 
  -2   9  12     1149.45     1129.88     38.20 o 
  -1   9  12      181.35      187.77     22.51 o 
   0   9  12       71.00       68.68     16.24 o 
   1   9  12      191.10      161.80     21.71 o 
   2   9  12     1498.18     1506.91     39.38 o 
   3   9  12       23.95       34.05     19.99 o 
   4   9  12      111.96      115.14     25.78 o 
   5   9  12       61.75       59.14     24.03 o 
   6   9  12       45.33       26.07     23.34 o 
  -4  10  12       77.93       68.35     25.31 o 
  -3  10  12      200.35      166.83     27.09 o 
  -2  10  12      219.18      174.59     25.57 o 
  -1  10  12      309.80      307.90     27.35 o 
   0  10  12       93.78       99.26     16.02 o 
   1  10  12      667.25      694.14     32.90 o 
   2  10  12        6.95       10.81     21.37 o 
   3  10  12     1087.40     1141.23     38.12 o 
   4  10  12      159.75      157.61     26.15 o 
   5  10  12       37.14       41.18     25.49 o 
  -3  11  12       38.18       47.85     24.32 o 
  -2  11  12      284.66      262.80     28.73 o 
  -1  11  12        8.51        4.92     22.94 o 
   0  11  12      701.77      745.38     26.70 o 
   1  11  12       27.52       41.44     22.50 o 
   2  11  12      883.88      880.46     37.93 o 
   3  11  12      183.12      173.27     28.30 o 
   4  11  12      427.21      420.91     31.18 o 
  -1  12  12      236.91      247.35     30.52 o 
   0  12  12      248.98      249.94     20.91 o 
   1  12  12       20.32       17.51     22.54 o 
   2  12  12      138.51      154.66     28.29 o 
   3  12  12      218.12      211.66     27.82 o 
   0  -9  13      149.16      153.14     18.96 o 
   1  -9  13       15.98        3.53     22.54 o 
   2  -9  13       49.24       48.17     23.30 o 
   3  -9  13        4.87        5.13     23.12 o 
  -2  -8  13      301.22      317.91     28.44 o 
  -1  -8  13      810.50      816.08     37.75 o 
   0  -8  13       82.21       85.64     17.37 o 
   1  -8  13      547.95      443.06     30.20 o 
   2  -8  13      627.65      671.25     32.79 o 
   3  -8  13      356.37      331.98     28.26 o 
   4  -8  13      100.00      113.79     23.71 o 
  -3  -7  13       89.11       74.94     26.33 o 
  -2  -7  13        1.46        5.10     22.65 o 
  -1  -7  13     1556.08     1644.45     44.08 o 
   0  -7  13        3.10       -3.75     14.47 o 
   1  -7  13      135.71      122.72     23.71 o 
   2  -7  13      569.69      583.04     31.47 o 
   3  -7  13      860.48      833.57     34.40 o 
   4  -7  13        1.69       -2.51     21.85 o 
   5  -7  13        9.20       11.80     22.36 o 
  -4  -6  13       31.12       24.61     25.09 o 
  -3  -6  13      158.30      148.72     25.05 o 
  -2  -6  13      773.08      874.21     35.41 o 
  -1  -6  13        8.02        8.16     21.56 o 
   0  -6  13      519.30      546.66     19.73 o 
   1  -6  13      415.52      405.99     25.64 o 
   2  -6  13       50.28       44.72     20.46 o 
   3  -6  13      459.05      394.13     26.19 o 
   4  -6  13      256.94      293.25     26.19 o 
   5  -6  13      363.61      405.56     27.17 o 
   6  -6  13        1.55       13.25     23.34 o 
  -4  -5  13       14.02        5.57     23.74 o 
  -3  -5  13       45.60       42.89     23.96 o 
  -2  -5  13      577.87      535.59     30.78 o 
  -1  -5  13      995.71      951.00     33.82 o 
   0  -5  13      118.10      122.21     14.51 o 
   1  -5  13      363.88      327.71     24.55 o 
   2  -5  13      788.32      762.43     29.95 o 
   3  -5  13       69.58       61.43     19.15 o 
   4  -5  13       62.28       59.35     21.85 o 
   5  -5  13       31.72       51.85     22.47 o 
   6  -5  13       50.44       47.45     22.94 o 
   7  -5  13       46.46       42.71     25.27 o 
  -5  -4  13        4.18        7.36     26.43 o 
  -4  -4  13       46.66       51.31     23.41 o 
  -3  -4  13      131.00      125.38     24.51 o 
  -2  -4  13      343.14      346.74     26.44 o 
  -1  -4  13       20.20       21.74     19.55 o 
   0  -4  13      128.87      116.57     14.39 o 
   1  -4  13      285.06      267.08     24.77 o 
   2  -4  13        1.03      -10.12     18.93 o 
   3  -4  13     1200.37     1117.42     33.21 o 
   4  -4  13       49.40       47.92     20.43 o 
   5  -4  13       38.35       44.24     21.85 o 
   6  -4  13       30.11       44.13     22.32 o 
   7  -4  13      534.87      603.55     33.26 o 
  -5  -3  13      134.50      138.67     26.58 o 
  -4  -3  13       36.67       27.20     24.43 o 
  -3  -3  13        9.53       13.33     21.12 o 
  -2  -3  13      221.88      222.19     24.84 o 
  -1  -3  13        6.11        8.12     18.68 o 
   0  -3  13     1346.30     1231.15     41.15 o 
   1  -3  13       19.91       12.53     19.84 o 
   2  -3  13     2735.28     2809.97     46.23 o 
   3  -3  13       27.69       24.69     19.41 o 
   4  -3  13     4729.51     4563.76     58.74 o 
   5  -3  13       24.41       21.99     20.57 o 
   6  -3  13      240.97      248.05     25.82 o 
   7  -3  13       29.01       25.63     23.52 o 
  -5  -2  13      569.05      604.52     34.46 o 
  -4  -2  13        1.43       -2.84     22.50 o 
  -3  -2  13       84.91       95.62     21.67 o 
  -2  -2  13       75.92       60.23     20.43 o 
  -1  -2  13       20.85        1.38     20.14 o 
   0  -2  13      901.99      935.58     27.46 o 
   1  -2  13     1924.72     1799.37     37.80 o 
   2  -2  13      185.99      193.02     21.45 o 
   3  -2  13      243.27      239.25     22.33 o 
   4  -2  13      301.50      301.58     23.82 o 
   5  -2  13     3207.03     3039.35     51.34 o 
   6  -2  13      536.06      488.14     29.25 o 
   7  -2  13       91.96       79.86     24.40 o 
   8  -2  13        0.91       -5.57     26.54 o 
  -6  -1  13        9.88       14.78     25.31 o 
  -5  -1  13      242.52      282.24     28.73 o 
  -4  -1  13      151.51      154.92     24.44 o 
  -3  -1  13      303.89      286.68     25.02 o 
  -2  -1  13      507.19      523.10     27.32 o 
  -1  -1  13     3515.04     3408.22     49.41 o 
   0  -1  13      698.63      666.53     18.86 o 
   1  -1  13      465.49      451.56     23.94 o 
   2  -1  13        3.13        3.02     16.60 o 
   3  -1  13     5407.86     5059.29     56.84 o 
   4  -1  13      645.50      546.38     27.33 o 
   5  -1  13        3.58        3.64     20.94 o 
   6  -1  13       88.12       64.31     23.20 o 
   7  -1  13     1604.04     1504.93     43.82 o 
   8  -1  13       53.52       39.33     25.96 o 
  -6   0  13      450.43      443.17     33.18 o 
  -5   0  13        1.51        1.27     24.25 o 
  -4   0  13      318.88      318.54     26.81 o 
  -3   0  13        5.41       13.07     20.61 o 
  -2   0  13       19.92       24.25     19.59 o 
  -1   0  13      165.24      176.19     21.38 o 
   0   0  13     2936.90     2905.10     75.06 o 
   1   0  13        0.75        3.97     16.64 o 
   2   0  13     1271.76     1215.00     30.78 o 
   3   0  13        0.21        3.31     19.01 o 
   4   0  13      242.35      273.88     22.18 o 
   5   0  13        4.09        3.75     20.57 o 
   6   0  13      531.49      566.72     31.40 o 
   7   0  13       39.62       42.46     24.18 o 
   8   0  13      302.98      279.49     30.12 o 
  -6   1  13       28.91       33.14     25.49 o 
  -5   1  13      269.26      290.15     29.61 o 
  -4   1  13       34.17       40.89     21.08 o 
  -3   1  13       14.76       11.94     20.32 o 
  -2   1  13      929.67      958.29     31.34 o 
  -1   1  13     1785.92     1709.17     36.59 o 
   0   1  13       10.45        8.87     12.81 o 
   1   1  13       52.86       43.41     18.43 o 
   2   1  13       23.83       26.14     16.93 o 
   3   1  13      995.03     1000.35     29.96 o 
   4   1  13       28.26       14.86     19.30 o 
   5   1  13       83.36       75.85     21.19 o 
   6   1  13      770.53      768.08     31.37 o 
   7   1  13       29.04       28.73     26.07 o 
   8   1  13      258.53      304.79     29.64 o 
  -6   2  13        0.08       -0.29     24.72 o 
  -5   2  13      139.00      119.48     26.58 o 
  -4   2  13      606.52      630.22     30.97 o 
  -3   2  13       35.34       22.72     20.35 o 
  -2   2  13      256.68      272.80     22.84 o 
  -1   2  13     2459.13     2401.07     42.02 o 
   0   2  13     3151.59     3079.69     31.43 o 
   1   2  13       19.48        7.36     18.68 o 
   2   2  13        4.12        6.85     16.57 o 
   3   2  13      649.20      761.77     27.55 o 
   4   2  13      176.17      197.97     22.29 o 
   5   2  13      694.69      716.26     31.37 o 
   6   2  13     1189.56     1202.11     36.96 o 
   7   2  13      141.25      110.12     24.65 o 
   8   2  13      509.14      567.98     34.82 o 
  -6   3  13      288.57      309.89     31.14 o 
  -5   3  13      319.37      312.42     29.54 o 
  -4   3  13       37.68       34.34     21.96 o 
  -3   3  13       52.28       41.04     20.65 o 
  -2   3  13     1024.78     1013.74     33.42 o 
  -1   3  13      889.69      854.68     28.65 o 
   0   3  13      780.68      858.93     18.82 o 
   1   3  13     1068.78     1099.13     30.00 o 
   2   3  13     1249.54     1241.44     31.07 o 
   3   3  13       88.08       71.77     18.54 o 
   4   3  13      230.01      254.76     22.43 o 
   5   3  13       77.56      116.38     22.03 o 
   6   3  13      208.17      210.13     26.59 o 
   7   3  13       81.94       90.93     23.23 o 
   8   3  13      553.24      489.83     34.02 o 
  -6   4  13       39.92       11.11     24.14 o 
  -5   4  13     1634.70     1531.49     44.77 o 
  -4   4  13        3.67       12.93     21.63 o 
  -3   4  13      100.30      135.03     22.47 o 
  -2   4  13      699.63      633.31     29.22 o 
  -1   4  13     1460.14     1430.50     35.05 o 
   0   4  13     1558.26     1466.47     35.22 o 
   1   4  13     5822.70     6191.93     60.65 o 
   2   4  13     2186.20     2080.81     37.78 o 
   3   4  13     2121.05     2196.43     40.22 o 
   4   4  13       80.22       67.59     19.52 o 
   5   4  13     1392.88     1355.31     36.09 o 
   6   4  13      154.28      161.51     24.47 o 
   7   4  13       24.98       14.60     23.45 o 
   8   4  13      509.14      537.38     35.84 o 
  -6   5  13       15.31       -5.21     23.34 o 
  -5   5  13       59.67       64.34     25.34 o 
  -4   5  13      436.08      421.55     30.20 o 
  -3   5  13       28.22       24.65     20.43 o 
  -2   5  13      915.39      863.14     31.60 o 
  -1   5  13      215.23      201.95     21.74 o 
   0   5  13        5.98       -0.80     12.26 o 
   1   5  13        3.20       17.62     18.75 o 
   2   5  13     1214.56     1286.52     32.78 o 
   3   5  13      233.88      249.04     22.29 o 
   4   5  13       28.63       13.44     19.12 o 
   5   5  13      361.17      310.11     26.30 o 
   6   5  13      809.14      868.06     34.87 o 
   7   5  13      476.74      371.06     30.49 o 
   8   5  13       43.02       34.30     26.25 o 
  -5   6  13      135.16      116.78     27.20 o 
  -4   6  13      852.46      886.66     36.36 o 
  -3   6  13      109.67       79.71     21.67 o 
  -2   6  13      171.15      155.58     21.52 o 
  -1   6  13      268.86      237.39     23.38 o 
   0   6  13      879.27      872.18     38.78 o 
   1   6  13      135.52      160.63     21.49 o 
   2   6  13      300.42      288.32     23.57 o 
   3   6  13      684.91      731.71     28.78 o 
   4   6  13     1234.82     1375.97     35.29 o 
   5   6  13       10.60       24.51     20.65 o 
   6   6  13        6.21        3.68     22.50 o 
   7   6  13       59.43       49.16     24.03 o 
  -5   7  13      771.76      636.55     35.49 o 
  -4   7  13       25.90       28.98     24.87 o 
  -3   7  13      358.20      374.64     29.07 o 
  -2   7  13      267.69      288.63     23.16 o 
  -1   7  13       29.41       11.91     19.41 o 
   0   7  13        8.65        8.24     12.90 o 
   1   7  13      943.12      864.04     31.01 o 
   2   7  13        1.62       12.89     18.53 o 
   3   7  13        8.88        9.83     17.95 o 
   4   7  13        9.12       -3.50     19.59 o 
   5   7  13      707.72      845.65     32.57 o 
   6   7  13        6.09        4.22     23.41 o 
   7   7  13       50.60       19.23     28.07 o 
  -5   8  13       57.50       39.14     25.89 o 
  -4   8  13      893.58      847.81     37.31 o 
  -3   8  13       64.73       60.48     22.98 o 
  -2   8  13        2.14       -8.78     22.72 o 
  -1   8  13       46.14       45.44     19.77 o 
   0   8  13     1045.04     1021.30     23.27 o 
   1   8  13      231.84      242.26     23.20 o 
   2   8  13      116.73      137.25     20.28 o 
   3   8  13      646.08      587.58     28.82 o 
   4   8  13      251.25      246.74     25.75 o 
   5   8  13      397.67      371.88     28.19 o 
   6   8  13      108.44      109.61     23.92 o 
  -4   9  13        2.45        2.66     21.74 o 
  -3   9  13      323.23      282.26     27.28 o 
  -2   9  13      194.31      207.58     25.27 o 
  -1   9  13       15.38       13.98     20.46 o 
   0   9  13     1278.06     1284.28     26.35 o 
   1   9  13      411.48      371.35     26.99 o 
   2   9  13        2.56        5.61     20.54 o 
   3   9  13       61.03       62.30     21.23 o 
   4   9  13     1133.74     1358.30     39.91 o 
   5   9  13        1.66       11.43     20.72 o 
   6   9  13        9.67       -6.63     24.40 o 
  -3  10  13      121.89       80.40     26.62 o 
  -2  10  13        4.30       12.53     22.03 o 
  -1  10  13      503.83      433.36     29.87 o 
   0  10  13      163.11      164.08     16.57 o 
   1  10  13     1344.29     1308.58     40.68 o 
   2  10  13      231.01      226.67     26.33 o 
   3  10  13        0.71      -10.63     22.50 o 
   4  10  13       30.90       35.39     22.58 o 
   5  10  13      204.92      177.97     27.46 o 
  -2  11  13        7.54        4.15     23.52 o 
  -1  11  13      293.13      262.51     29.28 o 
   0  11  13      338.56      327.17     28.55 o 
   1  11  13        2.65       -1.02     21.19 o 
   2  11  13      670.49      771.78     35.19 o 
   3  11  13      854.19      856.08     37.67 o 
   4  11  13      267.95      262.32     29.79 o 
  -1  12  13      203.24      242.83     29.97 o 
   0  12  13        7.86       -3.77     16.93 o 
   1  12  13      282.43      318.09     28.66 o 
   2  12  13       11.74        8.92     26.65 o 
  -1  -8  14        5.88       21.01     25.01 o 
   0  -8  14      147.06      120.70     17.89 o 
   1  -8  14        4.28        0.58     21.45 o 
   2  -8  14      151.52      156.41     26.04 o 
   3  -8  14       26.33       30.73     23.23 o 
   4  -8  14      156.46      194.06     26.91 o 
  -2  -7  14      109.15       92.02     26.66 o 
  -1  -7  14      256.42      258.54     30.63 o 
   0  -7  14        2.46        0.45     15.00 o 
   1  -7  14      673.39      669.60     33.26 o 
   2  -7  14      206.96      208.64     26.29 o 
   3  -7  14       49.10       38.85     22.94 o 
   4  -7  14       64.52       68.86     22.65 o 
   5  -7  14     1115.18     1141.89     41.25 o 
  -3  -6  14       99.52       99.37     24.94 o 
  -2  -6  14      306.24      254.36     28.63 o 
  -1  -6  14       22.00        1.53     22.07 o 
   0  -6  14      547.04      534.48     22.60 o 
   1  -6  14      554.73      541.25     29.58 o 
   2  -6  14      294.77      329.64     25.79 o 
   3  -6  14        1.77        8.74     21.48 o 
   4  -6  14      260.04      287.38     27.24 o 
   5  -6  14       31.63       45.84     22.98 o 
   6  -6  14      252.08      238.94     27.17 o 
  -4  -5  14       11.41       19.01     23.41 o 
  -3  -5  14      560.84      541.49     32.42 o 
  -2  -5  14      364.22      344.70     28.63 o 
  -1  -5  14      262.49      252.43     26.95 o 
   0  -5  14      751.95      767.80     22.32 o 
   1  -5  14      365.19      301.62     25.02 o 
   2  -5  14       87.57       66.75     21.01 o 
   3  -5  14       30.17       41.26     20.79 o 
   4  -5  14     2174.67     2346.73     49.79 o 
   5  -5  14      137.77      137.98     23.74 o 
   6  -5  14       37.41       39.43     22.69 o 
  -4  -4  14       65.09       96.53     25.89 o 
  -3  -4  14      722.94      705.59     34.10 o 
  -2  -4  14      736.85      740.02     32.75 o 
  -1  -4  14      286.21      291.04     24.47 o 
   0  -4  14        3.59       -3.07     13.33 o 
   1  -4  14      937.22      920.70     31.92 o 
   2  -4  14       40.09       21.99     19.19 o 
   3  -4  14      211.47      183.62     22.58 o 
   4  -4  14        0.40        3.57     21.08 o 
   5  -4  14     1590.27     1558.60     41.75 o 
   6  -4  14        5.88      -13.91     22.03 o 
   7  -4  14      270.22      285.20     30.37 o 
  -5  -3  14        2.05        8.78     24.14 o 
  -4  -3  14      347.92      337.81     29.39 o 
  -3  -3  14       50.55       47.81     22.43 o 
  -2  -3  14        1.21       -2.99     19.77 o 
  -1  -3  14        6.78       -0.76     19.55 o 
   0  -3  14      367.01      337.43     26.21 o 
   1  -3  14        3.85        3.06     19.92 o 
   2  -3  14       95.29      112.96     22.21 o 
   3  -3  14      361.02      336.92     25.50 o 
   4  -3  14       61.82       60.12     21.41 o 
   5  -3  14       45.37       47.85     21.34 o 
   6  -3  14      414.76      452.89     28.96 o 
   7  -3  14       50.94       64.74     24.36 o 
  -5  -2  14        0.68       13.87     25.20 o 
  -4  -2  14      160.40      159.39     25.31 o 
  -3  -2  14      980.52     1082.48     36.73 o 
  -2  -2  14      253.72      259.17     23.89 o 
  -1  -2  14       36.18       28.44     20.79 o 
   0  -2  14     1130.39     1047.09     23.77 o 
   1  -2  14     3199.74     3000.16     47.31 o 
   2  -2  14      489.19      452.20     25.87 o 
   3  -2  14     1207.88     1139.21     32.99 o 
   4  -2  14        8.25       18.72     20.35 o 
   5  -2  14     1504.78     1367.75     38.43 o 
   6  -2  14      616.74      661.53     32.20 o 
   7  -2  14      282.45      296.86     27.79 o 
  -5  -1  14      242.19      275.43     30.45 o 
  -4  -1  14       93.26       78.91     25.42 o 
  -3  -1  14       80.30       65.84     20.76 o 
  -2  -1  14       46.57       44.28     19.81 o 
  -1  -1  14     2788.60     2955.40     48.82 o 
   0  -1  14      811.37      820.53     70.79 o 
   1  -1  14      300.29      295.10     22.69 o 
   2  -1  14       13.69        9.98     19.23 o 
   3  -1  14       11.44        4.59     19.08 o 
   4  -1  14     2667.94     2676.06     47.16 o 
   5  -1  14     2198.65     2095.62     43.60 o 
   6  -1  14      443.40      471.16     31.29 o 
   7  -1  14      108.71      112.34     26.44 o 
   8  -1  14      182.76      196.14     27.97 o 
  -5   0  14       18.87        1.02     24.03 o 
  -4   0  14     1323.64     1291.52     41.52 o 
  -3   0  14        8.55        8.34     18.50 o 
  -2   0  14      523.66      503.43     28.12 o 
  -1   0  14      120.47      124.98     23.12 o 
   0   0  14     8431.06     8509.36    145.35 o 
   1   0  14        0.01       -2.04     18.10 o 
   2   0  14     1730.17     1518.01     34.98 o 
   3   0  14       13.38       -2.69     18.53 o 
   4   0  14      151.40      109.25     21.74 o 
   5   0  14        3.88       -8.88     19.08 o 
   6   0  14     4796.53     4714.13     66.43 o 
   7   0  14       50.87       55.71     25.67 o 
   8   0  14        1.45        0.07     25.42 o 
  -6   1  14       26.86       60.12     25.53 o 
  -5   1  14       19.26        1.02     24.54 o 
  -4   1  14        1.88        2.29     22.03 o 
  -3   1  14       55.60       49.27     20.97 o 
  -2   1  14       25.75       39.36     20.76 o 
  -1   1  14      788.52      772.41     30.14 o 
   0   1  14      838.04      783.40     20.47 o 
   1   1  14      700.61      677.41     27.07 o 
   2   1  14       23.20       30.99     17.26 o 
   3   1  14     3060.19     3026.47     47.05 o 
   4   1  14      831.66      820.34     30.57 o 
   5   1  14      108.75      113.07     22.47 o 
   6   1  14      109.16      104.15     25.34 o 
   7   1  14      805.91      878.63     37.56 o 
   8   1  14       56.89       55.60     26.18 o 
  -6   2  14       46.50       48.76     25.93 o 
  -5   2  14      573.52      675.96     33.77 o 
  -4   2  14       69.02       44.53     23.34 o 
  -3   2  14      324.34      305.33     25.17 o 
  -2   2  14       15.37       17.11     20.43 o 
  -1   2  14       13.54        2.26     19.92 o 
   0   2  14       49.30       65.36     14.60 o 
   1   2  14     4174.96     4291.07     52.93 o 
   2   2  14       11.04       15.33     18.79 o 
   3   2  14      378.13      340.91     23.24 o 
   4   2  14      162.16      158.89     23.05 o 
   5   2  14     5972.67     5925.42     68.21 o 
   6   2  14        2.51        0.25     24.40 o 
   7   2  14      150.51      164.42     26.51 o 
   8   2  14       13.54       13.14     26.07 o 
  -6   3  14       22.32       19.66     26.69 o 
  -5   3  14       17.08        4.55     24.94 o 
  -4   3  14      194.51      226.99     25.49 o 
  -3   3  14      569.95      526.27     29.11 o 
  -2   3  14     1470.99     1372.56     37.30 o 
  -1   3  14      180.21      200.41     22.14 o 
   0   3  14      399.94      450.03     17.42 o 
   1   3  14       46.14       41.26     20.25 o 
   2   3  14     2590.61     2829.86     44.95 o 
   3   3  14      382.00      352.49     23.49 o 
   4   3  14       24.68       36.81     20.54 o 
   5   3  14       95.89      109.94     23.82 o 
   6   3  14     1515.78     1518.35     41.78 o 
   7   3  14      108.66       82.33     24.94 o 
   8   3  14      147.14      152.14     29.53 o 
  -5   4  14       29.42       31.06     26.44 o 
  -4   4  14       54.43       62.16     22.14 o 
  -3   4  14      909.27      871.78     34.15 o 
  -2   4  14      162.15      162.09     23.71 o 
  -1   4  14       63.72       83.68     20.72 o 
   0   4  14        1.46        5.22     12.95 o 
   1   4  14     1689.15     1796.52     37.75 o 
   2   4  14       22.80       25.27     20.57 o 
   3   4  14       83.69       48.32     19.59 o 
   4   4  14      161.32      150.04     22.25 o 
   5   4  14      474.65      433.59     28.16 o 
   6   4  14       41.40       17.44     22.54 o 
   7   4  14      520.58      444.98     30.78 o 
   8   4  14       15.25        4.52     26.91 o 
  -5   5  14      119.57      121.04     27.82 o 
  -4   5  14      209.83      193.45     26.33 o 
  -3   5  14      765.63      764.53     32.61 o 
  -2   5  14     2116.02     1995.11     44.33 o 
  -1   5  14      352.40      416.51     24.95 o 
   0   5  14       86.98       65.36     13.51 o 
   1   5  14      894.76      983.80     31.12 o 
   2   5  14     3807.02     4017.40     53.84 o 
   3   5  14      136.38       96.50     20.07 o 
   4   5  14      261.37      222.82     23.38 o 
   5   5  14      265.53      269.07     24.98 o 
   6   5  14     1410.75     1550.99     42.83 o 
   7   5  14      143.25      153.42     25.67 o 
  -5   6  14       96.90      108.77     28.15 o 
  -4   6  14      693.41      731.48     35.96 o 
  -3   6  14        2.93        1.78     22.25 o 
  -2   6  14      137.47      139.84     23.31 o 
  -1   6  14        5.98       -0.22     18.57 o 
   0   6  14     1395.42     1402.29     53.74 o 
   1   6  14      640.04      660.23     29.22 o 
   2   6  14      632.73      640.91     28.60 o 
   3   6  14        2.06       -5.83     18.06 o 
   4   6  14      176.47      185.55     22.25 o 
   5   6  14      689.08      707.20     31.77 o 
   6   6  14      978.61     1113.28     38.81 o 
   7   6  14        3.93        8.56     23.09 o 
  -5   7  14      130.85       85.21     27.78 o 
  -4   7  14      433.33      387.91     30.67 o 
  -3   7  14     1551.23     1537.79     44.26 o 
  -2   7  14      105.33      101.60     21.16 o 
  -1   7  14      138.43      154.15     20.90 o 
   0   7  14      242.12      228.54     16.00 o 
   1   7  14     2030.57     1947.99     42.28 o 
   2   7  14      342.86      366.31     24.66 o 
   3   7  14      922.46      975.69     32.91 o 
   4   7  14      189.18      178.23     23.49 o 
   5   7  14      368.26      366.12     27.64 o 
   6   7  14      262.13      285.34     27.61 o 
   7   7  14      645.13      679.91     36.90 o 
  -4   8  14      161.86      158.85     28.66 o 
  -3   8  14      296.26      334.74     29.25 o 
  -2   8  14      591.81      577.92     30.64 o 
  -1   8  14        0.89       -9.54     19.88 o 
   0   8  14        6.44        2.02     14.53 o 
   1   8  14      201.56      150.92     21.52 o 
   2   8  14      238.41      229.33     23.02 o 
   3   8  14       59.14       80.58     21.45 o 
   4   8  14     1085.69     1139.10     37.87 o 
   5   8  14      109.14       93.84     22.83 o 
   6   8  14        1.36        4.37     24.03 o 
  -4   9  14      265.85      232.24     29.75 o 
  -3   9  14        6.11       -1.24     23.01 o 
  -2   9  14      181.78      227.82     26.33 o 
  -1   9  14      179.89      157.25     24.00 o 
   0   9  14      352.70      310.40     21.20 o 
   1   9  14      256.72      208.54     25.09 o 
   2   9  14      574.82      624.14     29.87 o 
   3   9  14      374.78      397.23     27.90 o 
   4   9  14      359.06      383.74     30.05 o 
   5   9  14       49.11       56.11     24.36 o 
   6   9  14      364.41      362.46     31.91 o 
  -3  10  14      299.45      260.69     29.03 o 
  -2  10  14      275.34      262.84     28.22 o 
  -1  10  14      607.54      606.03     33.51 o 
   0  10  14       40.53       47.42     19.24 o 
   1  10  14      335.54      294.43     28.59 o 
   2  10  14      214.94      237.30     26.99 o 
   3  10  14     1065.82     1141.87     38.81 o 
   4  10  14       17.62       27.93     24.21 o 
   5  10  14      196.41      169.23     28.08 o 
  -2  11  14      449.59      434.42     32.38 o 
  -1  11  14      286.17      285.93     30.01 o 
   0  11  14      248.04      230.17     19.86 o 
   1  11  14       22.81       39.76     22.68 o 
   2  11  14       40.59       29.97     22.61 o 
   3  11  14      158.69      141.55     27.75 o 
   4  11  14      263.44      268.33     31.87 o 
   1  12  14       59.29       38.23     24.91 o 
   0  -8  15        1.57       -2.56     16.55 o 
   1  -8  15      235.11      301.36     29.39 o 
   2  -8  15      284.24      308.14     29.39 o 
   3  -8  15       21.26        0.58     24.10 o 
  -1  -7  15      140.40      126.94     27.57 o 
   0  -7  15       36.31       40.38     16.23 o 
   1  -7  15      185.77      164.17     26.29 o 
   2  -7  15       98.62       91.76     24.40 o 
   3  -7  15      110.54       86.85     25.31 o 
   4  -7  15      217.66      252.19     29.02 o 
  -3  -6  15       80.34       96.02     26.58 o 
  -2  -6  15      723.19      719.52     35.89 o 
  -1  -6  15       17.90       23.63     23.34 o 
   0  -6  15      439.24      425.61     21.43 o 
   1  -6  15       52.27       53.45     22.69 o 
   2  -6  15      444.17      473.16     30.60 o 
   3  -6  15      284.82      308.04     28.23 o 
   4  -6  15      639.45      637.30     33.26 o 
   5  -6  15        1.03       10.45     24.07 o 
  -3  -5  15        4.50       21.16     24.36 o 
  -2  -5  15        0.52       17.44     24.47 o 
  -1  -5  15      564.27      572.03     31.58 o 
   0  -5  15      347.78      350.79     19.32 o 
   1  -5  15       99.47       76.62     21.85 o 
   2  -5  15       39.09       35.14     20.79 o 
   3  -5  15     1089.99     1008.71     35.75 o 
   4  -5  15       56.56       62.70     23.16 o 
   5  -5  15      178.31      187.40     25.64 o 
   6  -5  15       64.18       73.81     24.98 o 
  -4  -4  15       14.92       11.69     25.67 o 
  -3  -4  15      378.11      385.82     30.96 o 
  -2  -4  15        6.17       21.56     24.21 o 
  -1  -4  15      104.43      107.28     22.76 o 
   0  -4  15      219.98      213.14     19.39 o 
   1  -4  15      489.28      449.77     26.77 o 
   2  -4  15      402.97      380.60     25.39 o 
   3  -4  15     1748.03     1709.62     41.90 o 
   4  -4  15      329.39      338.54     27.43 o 
   5  -4  15      297.16      341.66     26.30 o 
   6  -4  15      141.29      136.08     24.47 o 
  -4  -3  15      352.64      361.26     30.70 o 
  -3  -3  15        2.48        7.17     23.38 o 
  -2  -3  15      461.24      493.64     30.67 o 
  -1  -3  15      223.00      215.02     24.11 o 
   0  -3  15      620.55      584.74     20.10 o 
   1  -3  15       24.30       28.11     18.93 o 
   2  -3  15       70.21       63.83     19.99 o 
   3  -3  15       97.46       72.32     21.19 o 
   4  -3  15     2215.71     2146.13     45.97 o 
   5  -3  15      497.79      494.56     29.25 o 
   6  -3  15        6.79       16.31     21.52 o 
   7  -3  15        2.33       -3.31     25.31 o 
  -5  -2  15      144.41      130.15     28.19 o 
  -4  -2  15      308.80      335.94     30.34 o 
  -3  -2  15       84.23       77.82     22.69 o 
  -2  -2  15      312.31      304.85     28.15 o 
  -1  -2  15      413.46      440.13     26.99 o 
   0  -2  15      720.94      671.68     68.21 o 
   1  -2  15       33.13       55.31     21.34 o 
   2  -2  15     1817.64     1689.88     39.36 o 
   3  -2  15       58.15       37.62     20.25 o 
   4  -2  15      285.87      289.07     24.00 o 
   5  -2  15      472.87      515.32     30.67 o 
   6  -2  15     1135.78     1168.27     39.18 o 
   7  -2  15       15.12        7.79     23.78 o 
  -5  -1  15      161.35      181.79     28.44 o 
  -4  -1  15      421.06      489.64     33.00 o 
  -3  -1  15      137.17      143.84     23.89 o 
  -2  -1  15       76.35       83.42     22.10 o 
  -1  -1  15      615.13      604.42     29.98 o 
   0  -1  15     1554.15     1426.38     65.28 o 
   1  -1  15       66.78       64.85     20.61 o 
   2  -1  15       15.25       22.68     20.14 o 
   3  -1  15       96.17       84.41     20.83 o 
   4  -1  15       43.93       69.26     20.76 o 
   5  -1  15       59.23       50.80     22.76 o 
   6  -1  15        2.26       -7.72     23.23 o 
   7  -1  15      628.84      705.71     35.37 o 
  -5   0  15        1.49       -9.47     24.76 o 
  -4   0  15        6.50        9.72     24.10 o 
  -3   0  15        1.30        3.09     20.72 o 
  -2   0  15      663.94      697.49     29.95 o 
  -1   0  15        5.88       18.57     23.27 o 
   0   0  15      592.23      677.25     20.72 o 
   1   0  15       19.39       25.78     19.01 o 
   2   0  15        5.82        3.93     19.70 o 
   3   0  15        5.66        7.54     20.06 o 
   4   0  15     1515.89     1440.12     37.78 o 
   5   0  15        2.18       -4.70     20.97 o 
   6   0  15      209.27      218.03     28.88 o 
   7   0  15        1.28        2.77     24.32 o 
  -5   1  15      702.78      761.22     36.76 o 
  -4   1  15      185.11      228.34     26.77 o 
  -3   1  15       72.22       70.90     21.12 o 
  -2   1  15        0.47        2.73     19.52 o 
  -1   1  15     5141.10     5185.10     63.34 o 
   0   1  15        1.92        1.63     14.79 o 
   1   1  15       93.71      106.84     20.54 o 
   2   1  15       14.93       16.68     19.19 o 
   3   1  15      167.33      161.00     22.54 o 
   4   1  15      770.67      738.64     32.03 o 
   5   1  15     2264.77     2168.15     45.93 o 
   6   1  15      438.65      428.87     31.36 o 
   7   1  15      944.11      991.56     38.26 o 
   8   1  15       49.74       54.80     24.94 o 
  -5   2  15        8.27      -11.47     24.69 o 
  -4   2  15      466.83      423.74     30.71 o 
  -3   2  15      659.79      652.80     31.51 o 
  -2   2  15      490.90      526.42     27.54 o 
  -1   2  15       16.44       17.26     20.14 o 
   0   2  15     2663.78     2653.66     32.37 o 
   1   2  15     1856.76     1755.27     39.25 o 
   2   2  15     1016.76     1021.97     31.02 o 
   3   2  15      448.65      413.49     25.90 o 
   4   2  15        9.83       -4.26     21.70 o 
   5   2  15      471.62      454.97     29.00 o 
   6   2  15     1440.27     1386.57     41.08 o 
   7   2  15      300.75      302.69     29.65 o 
   8   2  15       88.65       83.21     27.57 o 
  -5   3  15        9.11       14.46     25.27 o 
  -4   3  15        0.37       -0.40     22.79 o 
  -3   3  15       96.42      114.34     23.09 o 
  -2   3  15      275.04      265.44     24.98 o 
  -1   3  15       31.72       26.62     20.61 o 
   0   3  15     1138.62     1078.04     23.41 o 
   1   3  15        1.57        0.25     20.32 o 
   2   3  15     2375.71     2493.27     44.27 o 
   3   3  15       18.25       15.29     19.12 o 
   4   3  15     4643.01     4811.67     61.29 o 
   5   3  15        6.69        3.75     21.52 o 
   6   3  15      458.55      413.03     30.42 o 
   7   3  15        3.22       24.29     22.65 o 
  -5   4  15      317.10      289.03     30.16 o 
  -4   4  15       12.09       15.80     22.17 o 
  -3   4  15      649.44      662.11     32.13 o 
  -2   4  15      202.49      197.46     24.07 o 
  -1   4  15       25.93        4.33     19.01 o 
   0   4  15       29.05       31.86     13.78 o 
   1   4  15     1710.89     1575.79     38.74 o 
   2   4  15      365.61      385.19     24.88 o 
   3   4  15      308.75      260.09     24.00 o 
   4   4  15      125.15      133.86     21.41 o 
   5   4  15     1478.77     1535.34     40.76 o 
   6   4  15       98.42       84.70     23.20 o 
   7   4  15        1.68       -4.70     23.56 o 
  -5   5  15      136.71      154.40     27.78 o 
  -4   5  15       56.78       50.00     24.00 o 
  -3   5  15       56.65       50.36     23.45 o 
  -2   5  15       67.19       68.20     22.94 o 
  -1   5  15       44.76       21.67     20.10 o 
   0   5  15       10.84       14.98     13.01 o 
   1   5  15      324.95      340.88     24.99 o 
   2   5  15       20.17       28.07     20.35 o 
   3   5  15      498.55      422.03     26.08 o 
   4   5  15      175.77      153.86     22.32 o 
   5   5  15       19.72        9.03     21.85 o 
   6   5  15      166.64      136.20     25.67 o 
   7   5  15      411.15      358.84     31.07 o 
  -5   6  15      344.97      328.99     33.47 o 
  -4   6  15      195.39      186.82     27.46 o 
  -3   6  15      502.36      511.76     30.63 o 
  -2   6  15      507.82      497.20     29.00 o 
  -1   6  15       30.01       21.85     19.01 o 
   0   6  15     1127.81     1025.97     23.54 o 
   1   6  15      493.58      557.47     27.83 o 
   2   6  15      595.92      571.14     27.80 o 
   3   6  15        0.34        2.29     18.28 o 
   4   6  15      357.37      365.83     25.97 o 
   5   6  15      123.84      154.55     23.42 o 
   6   6  15       16.10       18.42     23.23 o 
   7   6  15        3.97        8.34     25.63 o 
  -4   7  15       49.65       47.74     26.36 o 
  -3   7  15       17.60       40.56     24.14 o 
  -2   7  15       90.60       96.57     22.43 o 
  -1   7  15      791.77      813.01     32.83 o 
   0   7  15       29.66       18.06     14.11 o 
   1   7  15      138.86      147.05     22.80 o 
   2   7  15        9.65        1.49     18.57 o 
   3   7  15       30.93       46.43     21.56 o 
   4   7  15     1396.46     1339.04     38.71 o 
   5   7  15      397.78      430.63     30.01 o 
   6   7  15       25.19        7.10     24.65 o 
  -4   8  15      163.80      164.60     28.73 o 
  -3   8  15      181.52      235.87     27.64 o 
  -2   8  15        8.21        4.37     21.92 o 
  -1   8  15      160.37      126.04     23.05 o 
   0   8  15     2925.43     2801.84     39.93 o 
   1   8  15        8.47        8.92     20.14 o 
   2   8  15        1.94       -4.22     19.77 o 
   3   8  15      500.04      645.99     30.38 o 
   4   8  15      298.53      278.36     27.93 o 
   5   8  15        8.58       27.27     20.61 o 
   6   8  15      348.33      374.01     32.23 o 
  -3   9  15       35.30       -0.69     22.87 o 
  -2   9  15      135.81      139.18     24.73 o 
  -1   9  15       53.51       85.06     23.81 o 
   0   9  15      372.77      395.66     20.81 o 
   1   9  15      199.65      175.42     24.04 o 
   2   9  15        6.85        7.50     22.03 o 
   3   9  15      205.72      140.03     25.49 o 
   4   9  15      522.05      557.94     32.75 o 
   5   9  15        0.77        7.90     22.21 o 
  -2  10  15       68.49       49.70     25.34 o 
  -1  10  15      347.25      333.07     29.72 o 
   0  10  15        1.95        7.00     14.79 o 
   1  10  15      161.71      174.03     25.13 o 
   2  10  15       15.13       11.69     22.54 o 
   3  10  15      395.68      413.29     31.87 o 
   4  10  15       55.71       53.96     25.13 o 
  -1  11  15        3.71        1.24     25.27 o 
   0  11  15      479.21      457.77     22.58 o 
   1  11  15       19.55       20.21     24.83 o 
   2  11  15       64.48       68.31     24.11 o 
   3  11  15        5.00       -1.02     22.94 o 
   0  -7  16       12.12       12.42     16.45 o 
   1  -7  16      436.96      424.92     32.67 o 
   2  -7  16      101.44       94.02     27.02 o 
   3  -7  16      316.56      274.10     30.12 o 
  -2  -6  16        9.59       14.13     25.78 o 
  -1  -6  16       79.29       87.83     26.04 o 
   0  -6  16      644.33      648.18     36.94 o 
   1  -6  16      140.51      150.25     24.54 o 
   2  -6  16       78.42       51.82     25.20 o 
   3  -6  16      725.46      700.95     34.94 o 
   4  -6  16      728.56      740.11     36.10 o 
   5  -6  16        1.90       -8.01     24.03 o 
  -3  -5  16      312.38      317.80     31.43 o 
  -2  -5  16      387.44      372.53     30.45 o 
  -1  -5  16       52.16       56.77     25.13 o 
   0  -5  16      229.30      215.63     18.79 o 
   1  -5  16      132.98      120.24     24.69 o 
   2  -5  16       93.04       73.52     22.39 o 
   3  -5  16      236.28      195.06     27.24 o 
   4  -5  16      659.58      665.65     33.81 o 
   5  -5  16      277.17      274.46     26.73 o 
  -3  -4  16        2.39       -6.74     24.00 o 
  -2  -4  16       67.20       84.73     24.54 o 
  -1  -4  16      780.79      797.30     34.18 o 
   0  -4  16       40.38       32.76     14.85 o 
   1  -4  16       60.73       60.96     20.97 o 
   2  -4  16      119.25       96.90     22.65 o 
   3  -4  16       76.92       75.27     23.60 o 
   4  -4  16       52.32       46.65     24.80 o 
   5  -4  16      285.41      285.49     26.95 o 
   6  -4  16        6.39        1.46     23.59 o 
  -4  -3  16      186.23      265.84     30.70 o 
  -3  -3  16      144.91      108.88     27.49 o 
  -2  -3  16      189.90      213.08     26.99 o 
  -1  -3  16        5.41       11.25     20.97 o 
   0  -3  16      929.23      886.53     23.66 o 
   1  -3  16        5.11       14.64     19.81 o 
   2  -3  16      732.24      663.74     30.24 o 
   3  -3  16      220.27      221.42     23.38 o 
   4  -3  16     2158.78     2022.03     46.62 o 
   5  -3  16       19.31       24.80     21.77 o 
   6  -3  16      802.30      822.17     35.67 o 
  -4  -2  16       54.45       60.37     25.45 o 
  -3  -2  16       54.11       48.65     23.96 o 
  -2  -2  16       21.87       61.10     22.94 o 
  -1  -2  16       11.82       13.51     21.45 o 
   0  -2  16       50.33       34.37     16.99 o 
   1  -2  16      936.59      939.53     32.73 o 
   2  -2  16        1.08       11.11     19.84 o 
   3  -2  16     1005.89      899.37     32.87 o 
   4  -2  16      582.20      576.61     30.05 o 
   5  -2  16      505.04      516.02     30.23 o 
   6  -2  16      213.36      212.61     26.99 o 
   7  -2  16      500.69      549.54     33.29 o 
  -4  -1  16        0.71       -3.42     23.81 o 
  -3  -1  16      656.98      677.62     33.99 o 
  -2  -1  16       22.62       23.96     23.34 o 
  -1  -1  16     2432.43     2474.72     48.24 o 
   0  -1  16        8.38        8.28     14.42 o 
   1  -1  16     1284.65     1270.95     35.62 o 
   2  -1  16      134.16      186.38     22.40 o 
   3  -1  16     1795.86     1696.87     41.32 o 
   4  -1  16       48.93       49.78     19.95 o 
   5  -1  16     2603.68     2379.54     48.53 o 
   6  -1  16        2.46        0.62     24.91 o 
   7  -1  16        5.29        6.04     24.10 o 
  -5   0  16        8.67        2.29     26.62 o 
  -4   0  16      675.47      775.06     37.49 o 
  -3   0  16        0.65        0.15     21.81 o 
  -2   0  16      932.02      928.23     35.17 o 
  -1   0  16        7.98        0.51     22.98 o 
   0   0  16     1768.18     1950.96     78.43 o 
   1   0  16        2.64        6.23     19.70 o 
   2   0  16     2360.49     2551.05     45.80 o 
   3   0  16        0.67       -6.01     20.61 o 
   4   0  16      509.92      586.42     27.90 o 
   5   0  16       17.64       18.83     21.41 o 
   6   0  16     1796.26     1652.91     45.47 o 
   7   0  16        0.38        5.72     21.70 o 
  -5   1  16        4.21       14.82     25.71 o 
  -4   1  16       65.22       61.25     24.40 o 
  -3   1  16      580.95      646.58     32.17 o 
  -2   1  16      114.50      107.72     22.14 o 
  -1   1  16      189.20      217.71     25.78 o 
   0   1  16      925.53      892.14     23.45 o 
   1   1  16      631.08      690.53     29.55 o 
   2   1  16       53.74       44.02     20.17 o 
   3   1  16     1379.79     1320.40     36.42 o 
   4   1  16      346.27      314.44     25.06 o 
   5   1  16      375.22      341.00     27.50 o 
   6   1  16        3.74        1.17     24.03 o 
   7   1  16       95.78      101.92     25.42 o 
  -5   2  16       69.94       56.08     25.49 o 
  -4   2  16      166.57      172.25     28.15 o 
  -3   2  16      290.42      345.41     28.70 o 
  -2   2  16      505.25      591.15     28.78 o 
  -1   2  16      140.72      130.59     22.69 o 
   0   2  16      441.18      423.08     19.45 o 
   1   2  16      551.46      587.82     27.94 o 
   2   2  16     1250.74     1328.23     35.18 o 
   3   2  16      620.43      596.88     28.20 o 
   4   2  16      437.55      416.50     27.17 o 
   5   2  16     1850.61     1761.76     43.36 o 
   6   2  16      682.37      823.28     34.28 o 
   7   2  16        1.72       -3.90     24.03 o 
  -5   3  16        1.47      -11.87     25.78 o 
  -4   3  16      411.09      407.21     30.05 o 
  -3   3  16       19.16       21.12     22.36 o 
  -2   3  16       62.13       44.06     21.48 o 
  -1   3  16       25.11       30.88     19.01 o 
   0   3  16      718.18      657.56     26.65 o 
   1   3  16        0.00       -5.68     21.16 o 
   2   3  16       35.36       26.18     21.01 o 
   3   3  16      406.04      414.27     26.74 o 
   4   3  16      271.65      314.82     26.22 o 
   5   3  16       47.79       31.64     22.65 o 
   6   3  16      560.84      554.65     32.46 o 
   7   3  16       10.52       15.07     25.05 o 
  -5   4  16      109.62       94.50     27.02 o 
  -4   4  16       19.71       23.67     23.74 o 
  -3   4  16     1372.87     1343.06     42.39 o 
  -2   4  16      718.71      691.34     31.84 o 
  -1   4  16      160.72      149.78     21.96 o 
   0   4  16       83.37       68.57     13.72 o 
   1   4  16     2171.22     2082.30     43.49 o 
   2   4  16      202.58      263.63     22.76 o 
   3   4  16     1317.92     1448.65     37.62 o 
   4   4  16      313.73      343.35     26.33 o 
   5   4  16     1782.71     1967.39     44.53 o 
   6   4  16       19.41       29.46     22.21 o 
   7   4  16      776.02      783.49     37.20 o 
  -4   5  16       15.10       14.35     23.74 o 
  -3   5  16        7.14        7.65     23.27 o 
  -2   5  16     1153.65     1082.89     37.47 o 
  -1   5  16      683.51      628.41     29.29 o 
   0   5  16      119.11      111.09     14.48 o 
   1   5  16      356.73      347.05     24.62 o 
   2   5  16     1332.94     1353.74     36.13 o 
   3   5  16       51.43       27.24     18.61 o 
   4   5  16      207.85      241.16     24.80 o 
   5   5  16      216.09      254.42     27.42 o 
   6   5  16       32.29       33.86     23.38 o 
   7   5  16       79.03       92.56     25.82 o 
  -4   6  16      286.47      302.65     28.77 o 
  -3   6  16        1.19       -8.34     22.21 o 
  -2   6  16        0.48        1.09     23.52 o 
  -1   6  16        1.61        6.63     20.57 o 
   0   6  16     1021.64     1035.88     23.99 o 
   1   6  16      139.03      162.45     22.61 o 
   2   6  16      661.66      679.66     29.66 o 
   3   6  16       27.45       20.57     20.25 o 
   4   6  16      306.39      248.25     25.53 o 
   5   6  16       44.86       55.78     22.69 o 
   6   6  16      554.88      706.83     33.11 o 
  -4   7  16      174.96      179.31     28.22 o 
  -3   7  16      910.10      806.79     36.36 o 
  -2   7  16        8.66       21.01     21.96 o 
  -1   7  16      246.03      247.36     28.19 o 
   0   7  16      172.45      157.99     16.11 o 
   1   7  16      625.26      683.09     29.25 o 
   2   7  16      635.54      677.63     30.86 o 
   3   7  16      202.04      187.95     23.74 o 
   4   7  16       18.51       28.58     22.28 o 
   5   7  16       40.08       50.65     21.99 o 
   6   7  16      161.17      184.34     28.40 o 
  -3   8  16       54.62       56.19     23.12 o 
  -2   8  16      481.11      481.62     30.78 o 
  -1   8  16      304.09      281.13     27.35 o 
   0   8  16        7.63       17.63     15.69 o 
   1   8  16      682.46      704.75     30.86 o 
   2   8  16      577.70      608.88     29.47 o 
   3   8  16      597.13      671.46     32.24 o 
   4   8  16      109.24      130.84     24.40 o 
   5   8  16       89.38       57.83     23.92 o 
   6   8  16      159.88      139.62     27.79 o 
  -3   9  16      195.91      174.84     26.95 o 
  -2   9  16        8.56       -1.09     22.32 o 
  -1   9  16      563.28      609.91     33.62 o 
   0   9  16      630.62      654.61     23.45 o 
   1   9  16      155.21      185.69     26.00 o 
   2   9  16      795.26      782.03     34.98 o 
   3   9  16      519.30      520.97     31.84 o 
   4   9  16      490.68      481.03     31.98 o 
   5   9  16      116.76       91.04     25.02 o 
  -2  10  16       27.03       33.28     21.99 o 
  -1  10  16       26.59       51.41     24.43 o 
   0  10  16       72.66       78.69     16.88 o 
   1  10  16      364.20      386.36     29.14 o 
   2  10  16        0.11       -3.93     21.23 o 
   3  10  16      363.60      325.28     29.79 o 
   4  10  16        1.12       10.89     23.19 o 
   0  11  16       56.60       51.73     17.14 o 
   1  11  16      406.46      459.11     31.72 o 
   2  11  16       88.04       73.01     24.58 o 
  -1  -6  17        6.74        6.74     24.91 o 
   0  -6  17       25.42       29.23     17.04 o 
   1  -6  17        2.21       14.46     22.14 o 
   2  -6  17      360.18      341.82     29.61 o 
   3  -6  17       61.82       69.33     27.09 o 
   4  -6  17      182.36      168.50     27.93 o 
  -2  -5  17       13.85        8.05     26.11 o 
  -1  -5  17      868.95     1015.38     40.26 o 
   0  -5  17      481.30      477.94     22.26 o 
   1  -5  17       53.74       36.01     21.12 o 
   2  -5  17      365.64      359.30     29.06 o 
   3  -5  17      479.79      440.02     30.52 o 
   4  -5  17      448.07      378.23     31.29 o 
   5  -5  17       12.72        6.92     24.00 o 
  -3  -4  17      414.69      459.91     32.49 o 
  -2  -4  17       19.92       30.80     24.25 o 
  -1  -4  17      186.06      196.11     27.60 o 
   0  -4  17      255.71      241.61     34.89 o 
   1  -4  17       12.22       58.37     20.83 o 
   2  -4  17        0.54        6.41     21.66 o 
   3  -4  17      671.94      696.67     33.99 o 
   4  -4  17      325.12      376.08     29.28 o 
   5  -4  17        0.97       -4.48     21.34 o 
  -3  -3  17       10.75       16.79     25.27 o 
  -2  -3  17      877.69      866.24     38.66 o 
  -1  -3  17       82.54       92.38     23.41 o 
   0  -3  17        6.08        8.92     14.62 o 
   1  -3  17      133.76      114.67     22.83 o 
   2  -3  17       91.19       58.08     22.21 o 
   3  -3  17      343.56      394.30     28.01 o 
   4  -3  17      192.66      234.02     26.11 o 
   5  -3  17      159.56      136.96     25.24 o 
   6  -3  17       64.64      108.84     26.55 o 
  -3  -2  17      554.80      491.40     32.49 o 
  -2  -2  17      165.34      160.52     26.80 o 
  -1  -2  17      931.15      890.37     36.66 o 
   0  -2  17        9.62       17.34     14.25 o 
   1  -2  17       50.46       48.17     20.83 o 
   2  -2  17      150.32      142.64     22.29 o 
   3  -2  17      403.34      353.46     27.17 o 
   4  -2  17        2.50        2.22     22.65 o 
   5  -2  17      179.70      203.13     26.29 o 
   6  -2  17      260.00      271.10     29.28 o 
  -4  -1  17        4.10       -0.95     24.94 o 
  -3  -1  17       11.95        8.92     23.81 o 
  -2  -1  17      170.19      167.15     25.97 o 
  -1  -1  17       16.29       31.68     21.26 o 
   0  -1  17      645.53      641.61     20.78 o 
   1  -1  17      384.00      372.91     27.17 o 
   2  -1  17      310.73      270.83     24.04 o 
   3  -1  17        4.41       13.76     19.63 o 
   4  -1  17      536.92      495.13     29.07 o 
   5  -1  17      475.51      463.33     30.20 o 
   6  -1  17       54.46       32.15     23.60 o 
   7  -1  17        2.88        5.83     24.10 o 
  -4   0  17       72.41       89.76     26.11 o 
  -3   0  17        0.14       -7.39     23.08 o 
  -2   0  17      862.91      821.45     35.60 o 
  -1   0  17        0.10       -4.48     22.10 o 
   0   0  17      139.07      143.12     15.30 o 
   1   0  17        0.56        8.81     19.12 o 
   2   0  17     1998.51     2094.58     44.50 o 
   3   0  17       36.72       50.36     21.12 o 
   4   0  17      856.46      779.89     31.66 o 
   5   0  17       31.64       25.96     23.78 o 
   6   0  17     1059.35     1025.94     38.37 o 
   7   0  17        0.01        3.46     22.98 o 
  -4   1  17        0.47       10.30     23.78 o 
  -3   1  17      369.14      378.97     28.81 o 
  -2   1  17       92.92       77.78     24.62 o 
  -1   1  17     2015.72     2020.47     46.29 o 
   0   1  17      143.98      140.02     21.34 o 
   1   1  17      675.40      587.50     28.53 o 
   2   1  17      146.67      183.25     23.09 o 
   3   1  17     1311.77     1204.68     37.37 o 
   4   1  17      117.05      130.33     22.83 o 
   5   1  17     1063.27     1175.82     37.65 o 
   6   1  17      123.44      107.42     25.78 o 
   7   1  17        1.62        2.91     24.61 o 
  -4   2  17      255.15      267.93     29.72 o 
  -3   2  17       82.91       94.17     25.78 o 
  -2   2  17       12.75       15.55     21.26 o 
  -1   2  17      117.34      127.27     23.27 o 
   0   2  17       34.12       45.32     18.86 o 
   1   2  17      907.48      947.57     33.64 o 
   2   2  17      175.80      179.94     22.51 o 
   3   2  17      656.63      705.64     30.46 o 
   4   2  17      363.43      353.05     26.12 o 
   5   2  17      331.88      318.33     27.53 o 
   6   2  17        0.81      -15.77     24.03 o 
   7   2  17      558.38      549.61     34.06 o 
  -4   3  17      205.12      222.66     29.43 o 
  -3   3  17       69.08       65.47     23.52 o 
  -2   3  17      263.73      284.40     26.80 o 
  -1   3  17      288.17      287.87     24.47 o 
   0   3  17      367.77      343.92     31.96 o 
   1   3  17       10.74       12.60     19.15 o 
   2   3  17      221.51      239.42     23.27 o 
   3   3  17        0.19        1.13     19.70 o 
   4   3  17     1114.84     1140.16     36.92 o 
   5   3  17      318.95      273.71     28.41 o 
   6   3  17       43.64       73.66     25.78 o 
   7   3  17        0.26       11.91     24.32 o 
  -4   4  17       30.29       66.27     24.07 o 
  -3   4  17        7.40       -7.83     23.05 o 
  -2   4  17       22.41       15.69     22.68 o 
  -1   4  17      335.89      329.55     25.71 o 
   0   4  17       34.60       28.58     13.72 o 
   1   4  17        0.49        7.43     22.28 o 
   2   4  17       93.28      115.00     21.19 o 
   3   4  17      358.24      402.26     27.03 o 
   4   4  17      310.80      347.53     26.70 o 
   5   4  17      143.76      138.05     24.80 o 
   6   4  17      141.21      168.57     25.78 o 
   7   4  17      202.85      221.45     29.93 o 
  -4   5  17       53.23       59.86     25.67 o 
  -3   5  17      256.62      258.54     26.80 o 
  -2   5  17      359.99      412.19     30.01 o 
  -1   5  17      274.99      279.31     26.26 o 
   0   5  17      632.60      684.19     21.47 o 
   1   5  17      182.26      173.68     22.21 o 
   2   5  17       96.68       94.31     20.50 o 
   3   5  17       13.61       48.46     20.43 o 
   4   5  17     1816.89     2015.28     46.06 o 
   5   5  17      157.53      212.34     24.98 o 
   6   5  17        9.26       15.62     21.99 o 
  -4   6  17        0.11        9.39     24.98 o 
  -3   6  17      217.66      213.63     27.50 o 
  -2   6  17     1028.15     1007.54     38.15 o 
  -1   6  17       46.84       30.19     22.47 o 
   0   6  17      139.39      154.32     17.08 o 
   1   6  17      118.54      133.17     22.69 o 
   2   6  17      305.47      358.82     25.71 o 
   3   6  17      511.75      450.61     28.38 o 
   4   6  17      112.16      153.78     25.02 o 
   5   6  17      165.36      140.60     25.05 o 
   6   6  17       71.05       77.74     24.83 o 
  -3   7  17        0.35        5.61     23.59 o 
  -2   7  17       11.74       11.62     21.41 o 
  -1   7  17     2001.48     1965.10     48.43 o 
   0   7  17        0.40       10.08     14.67 o 
   1   7  17       63.76       67.26     22.29 o 
   2   7  17      395.09      394.72     28.30 o 
   3   7  17      506.10      494.78     29.69 o 
   4   7  17       83.29       98.28     23.16 o 
   5   7  17       89.09       72.17     26.07 o 
   6   7  17      336.45      375.90     31.47 o 
  -3   8  17        3.91       27.82     24.07 o 
  -2   8  17       10.83       12.31     23.41 o 
  -1   8  17       35.59       37.00     24.29 o 
   0   8  17      674.77      647.99     37.20 o 
   1   8  17      130.65      130.59     23.27 o 
   2   8  17       16.22       27.20     22.50 o 
   3   8  17      280.62      279.56     28.23 o 
   4   8  17      307.63      323.19     27.72 o 
   5   8  17       28.22       33.65     24.91 o 
  -2   9  17       17.09       25.74     23.85 o 
  -1   9  17       13.43       13.73     24.87 o 
   0   9  17       24.82       18.68     15.96 o 
   1   9  17        2.85       -0.15     21.01 o 
   2   9  17      127.55      124.54     25.02 o 
   3   9  17        4.46       22.36     23.45 o 
   4   9  17       61.28       53.56     25.89 o 
  -1  10  17      283.61      276.35     30.08 o 
   0  10  17       33.77       32.93     17.07 o 
   1  10  17       31.09       41.66     24.03 o 
   2  10  17       12.62        7.97     23.49 o 
   3  10  17      617.33      584.49     35.34 o 
   1  -6  18      122.82      119.95     27.42 o 
   2  -6  18      276.63      288.22     31.58 o 
  -1  -5  18        4.78       -1.49     26.03 o 
   0  -5  18       38.05       39.74     17.79 o 
   1  -5  18      287.16      270.63     28.15 o 
   2  -5  18       33.78       39.76     23.89 o 
   3  -5  18       12.00      -12.89     24.94 o 
   4  -5  18      183.25      251.24     29.42 o 
  -2  -4  18        7.86       15.58     25.42 o 
  -1  -4  18     1040.48     1037.38     42.20 o 
   0  -4  18        2.51       16.68     17.82 o 
   1  -4  18       19.86        3.53     21.19 o 
   2  -4  18        2.57       -0.98     22.94 o 
   3  -4  18     1806.63     1590.12     46.89 o 
   4  -4  18       74.09       78.29     25.38 o 
   5  -4  18      174.92      147.12     25.24 o 
  -2  -3  18       23.10       22.39     25.09 o 
  -1  -3  18      124.88      142.42     26.29 o 
   0  -3  18      631.02      638.49     39.71 o 
   1  -3  18       86.27       86.01     22.80 o 
   2  -3  18        2.33       -7.25     21.45 o 
   3  -3  18       47.48       49.45     23.01 o 
   4  -3  18     1003.66     1006.91     39.76 o 
   5  -3  18      271.76      292.08     28.30 o 
  -3  -2  18      252.99      282.21     30.19 o 
  -2  -2  18      326.68      298.10     30.67 o 
  -1  -2  18       57.81       65.29     24.03 o 
   0  -2  18       39.32       43.84     15.65 o 
   1  -2  18       18.46       26.44     21.12 o 
   2  -2  18      299.83      305.82     26.15 o 
   3  -2  18       67.97       55.06     22.61 o 
   4  -2  18      695.04      684.66     32.97 o 
   5  -2  18      221.09      233.91     27.97 o 
   6  -2  18       30.18       14.67     24.58 o 
  -3  -1  18       54.87       54.62     25.42 o 
  -2  -1  18       48.19       81.71     24.29 o 
  -1  -1  18      256.61      304.90     26.88 o 
   0  -1  18       38.32       32.60     14.71 o 
   1  -1  18      792.69      784.14     33.30 o 
   2  -1  18       23.48       10.89     20.32 o 
   3  -1  18      628.41      596.26     31.37 o 
   4  -1  18       12.50       25.27     22.87 o 
   5  -1  18      755.28      779.60     34.94 o 
   6  -1  18      100.13      128.65     26.76 o 
  -3   0  18        6.86       19.23     22.98 o 
  -2   0  18       68.14       60.74     23.81 o 
  -1   0  18       13.24       17.59     22.32 o 
   0   0  18      758.22      792.71     24.74 o 
   1   0  18        6.85        1.82     20.79 o 
   2   0  18       72.56       73.70     22.21 o 
   3   0  18        3.54       -1.64     20.03 o 
   4   0  18      544.58      472.00     29.91 o 
   5   0  18       13.63       17.95     23.49 o 
   6   0  18       41.69       40.67     23.12 o 
  -4   1  18       13.57       16.64     25.67 o 
  -3   1  18       58.72       73.34     24.83 o 
  -2   1  18       99.80       92.38     25.24 o 
  -1   1  18      172.88      152.51     25.09 o 
   0   1  18      199.50      213.73     17.26 o 
   1   1  18     1656.46     1559.58     41.57 o 
   2   1  18      120.93       98.58     22.98 o 
   3   1  18      114.55       85.18     22.94 o 
   4   1  18      377.96      359.20     27.65 o 
   5   1  18     1903.87     1992.63     47.52 o 
   6   1  18        4.43       -9.58     23.27 o 
  -4   2  18       77.58       43.44     27.67 o 
  -3   2  18      382.92      441.55     31.83 o 
  -2   2  18      437.84      421.47     29.21 o 
  -1   2  18      476.71      527.93     30.89 o 
   0   2  18       42.52       65.02     14.87 o 
   1   2  18      250.24      256.54     26.11 o 
   2   2  18      388.93      357.36     27.10 o 
   3   2  18       91.09       86.96     22.32 o 
   4   2  18       92.16       87.76     24.07 o 
   5   2  18      438.55      455.52     30.05 o 
   6   2  18      419.15      483.41     32.16 o 
   7   2  18       20.24       43.59     26.69 o 
  -4   3  18      172.09      191.73     29.35 o 
  -3   3  18       58.47       64.56     25.53 o 
  -2   3  18      424.00      439.09     29.61 o 
  -1   3  18        0.38       -2.73     20.68 o 
   0   3  18      946.82      926.98     23.87 o 
   1   3  18        4.53       13.65     19.19 o 
   2   3  18      793.48      869.49     32.39 o 
   3   3  18      239.66      228.28     24.11 o 
   4   3  18     2495.80     2663.31     51.67 o 
   5   3  18        0.23        6.74     22.72 o 
   6   3  18      549.68      490.85     33.00 o 
  -4   4  18        2.08       -5.79     25.56 o 
  -3   4  18      401.43      405.86     30.85 o 
  -2   4  18        1.92        8.48     21.41 o 
  -1   4  18       79.22       87.90     22.98 o 
   0   4  18      184.87      207.22     16.54 o 
   1   4  18      543.30      548.11     29.33 o 
   2   4  18      350.53      316.59     24.88 o 
   3   4  18      731.25      727.01     32.75 o 
   4   4  18      111.81      140.12     25.96 o 
   5   4  18      597.08      590.37     32.97 o 
   6   4  18      125.13      121.12     26.98 o 
  -3   5  18       31.52       28.37     23.74 o 
  -2   5  18       39.77       35.39     23.92 o 
  -1   5  18      248.72      239.05     26.33 o 
   0   5  18       90.05      103.06     16.01 o 
   1   5  18      195.95      230.20     24.73 o 
   2   5  18       31.66       47.74     20.86 o 
   3   5  18      959.09      976.76     36.62 o 
   4   5  18       10.07        5.94     23.56 o 
   5   5  18      175.43      192.35     27.17 o 
   6   5  18       14.97       13.51     24.94 o 
  -3   6  18      274.72      312.58     31.28 o 
  -2   6  18        1.12       23.56     23.23 o 
  -1   6  18       76.08       78.76     23.27 o 
   0   6  18      855.60      888.39     24.32 o 
   1   6  18      511.22      599.55     31.62 o 
   2   6  18       62.52       46.86     23.23 o 
   3   6  18      140.56      121.16     23.20 o 
   4   6  18      951.67      970.19     38.26 o 
   5   6  18       73.95       81.68     26.18 o 
   6   6  18      144.25      115.33     26.22 o 
  -3   7  18      207.88      224.18     29.46 o 
  -2   7  18        6.04       10.52     23.92 o 
  -1   7  18        0.80        4.70     27.24 o 
   0   7  18       22.86       26.20     15.11 o 
   1   7  18      821.61      882.55     35.71 o 
   2   7  18        0.19       -6.34     21.88 o 
   3   7  18       68.34       72.75     23.45 o 
   4   7  18      211.06      247.64     26.73 o 
   5   7  18      655.71      598.72     34.97 o 
  -2   8  18      253.15      244.66     28.26 o 
  -1   8  18      484.47      493.38     33.40 o 
   0   8  18      131.84      115.79     17.79 o 
   1   8  18      341.57      349.61     28.66 o 
   2   8  18      546.35      560.69     31.95 o 
   3   8  18      477.08      471.96     31.43 o 
   4   8  18       43.36       42.24     23.67 o 
   5   8  18      151.07      146.57     28.44 o 
  -1   9  18      333.89      295.08     28.74 o 
   0   9  18      453.39      435.51     22.17 o 
   1   9  18       22.02       -2.48     22.54 o 
   2   9  18      373.61      373.54     30.89 o 
   3   9  18      161.89      151.49     27.28 o 
   4   9  18      340.53      399.43     32.16 o 
   1  10  18      150.32      118.10     26.40 o 
   2  10  18       20.65       15.88     23.41 o 
   1  -5  19      102.57       97.19     25.67 o 
   2  -5  19       51.69       77.41     26.76 o 
  -1  -4  19       25.99       14.78     27.38 o 
   0  -4  19      121.09      122.57     17.87 o 
   1  -4  19        8.66        3.35     22.54 o 
   2  -4  19       91.88       55.13     25.71 o 
   3  -4  19      115.44      121.44     26.95 o 
   4  -4  19       17.45        7.83     23.92 o 
  -1  -3  19        0.05        2.33     24.51 o 
   0  -3  19        2.14        8.43     15.71 o 
   1  -3  19       18.92        2.48     22.28 o 
   2  -3  19      446.19      454.90     30.30 o 
   3  -3  19      165.40      195.34     27.24 o 
   4  -3  19       14.45       24.47     25.20 o 
   5  -3  19        2.26       18.21     23.96 o 
  -2  -2  19       29.12       47.88     26.14 o 
  -1  -2  19      423.03      439.70     30.41 o 
   0  -2  19       49.13       53.23     15.54 o 
   1  -2  19        2.20        1.75     21.96 o 
   2  -2  19       22.29       29.53     23.27 o 
   3  -2  19      827.99      823.44     35.12 o 
   4  -2  19      154.86      186.49     26.98 o 
   5  -2  19      326.15      351.71     31.43 o 
  -2  -1  19      268.51      345.14     29.68 o 
  -1  -1  19       12.80       20.97     22.72 o 
   0  -1  19      176.92      186.40     26.11 o 
   1  -1  19      889.80      970.92     37.02 o 
   2  -1  19      188.75      191.34     24.58 o 
   3  -1  19      203.36      166.90     25.16 o 
   4  -1  19       58.08       64.42     24.58 o 
   5  -1  19     1054.62     1014.62     39.57 o 
   6  -1  19       72.34       85.13     25.85 o 
  -3   0  19        5.04       -4.55     23.92 o 
  -2   0  19      587.49      607.11     35.19 o 
  -1   0  19       20.17        9.54     22.25 o 
   0   0  19       70.65       99.90     16.43 o 
   1   0  19        4.67        2.69     23.09 o 
   2   0  19     1527.66     1471.79     41.82 o 
   3   0  19        1.82       22.17     21.81 o 
   4   0  19     1138.94     1188.20     40.53 o 
   5   0  19        3.76        8.19     23.41 o 
   6   0  19      115.69      110.23     26.29 o 
  -3   1  19        7.15       19.37     24.18 o 
  -2   1  19       22.26       21.81     24.47 o 
  -1   1  19       92.87      103.13     23.38 o 
   0   1  19      188.31      183.34     17.64 o 
   1   1  19        4.62       38.45     21.70 o 
   2   1  19        6.59       24.00     21.30 o 
   3   1  19      515.52      558.65     30.78 o 
   4   1  19        7.61        3.53     22.28 o 
   5   1  19        3.51        2.55     23.19 o 
   6   1  19      155.34      183.72     29.31 o 
  -3   2  19      408.25      418.82     33.00 o 
  -2   2  19      240.24      271.86     28.04 o 
  -1   2  19       48.64       46.79     22.58 o 
   0   2  19       92.63       79.28     16.07 o 
   1   2  19       62.70       78.03     21.56 o 
   2   2  19      142.73      144.17     23.89 o 
   3   2  19       32.22       34.92     21.05 o 
   4   2  19      580.47      576.34     32.09 o 
   5   2  19      169.30      206.52     26.98 o 
   6   2  19       62.14       64.34     25.20 o 
  -3   3  19      119.53      132.62     26.87 o 
  -2   3  19      569.71      588.20     34.21 o 
  -1   3  19      124.57      122.21     24.80 o 
   0   3  19       13.43        5.94     14.84 o 
   1   3  19      187.45      176.44     24.55 o 
   2   3  19       64.30       60.96     21.52 o 
   3   3  19      155.87      192.86     24.58 o 
   4   3  19      104.86      105.31     24.51 o 
   5   3  19       64.92       85.54     24.69 o 
   6   3  19      246.97      298.12     30.12 o 
  -3   4  19      330.56      299.78     30.92 o 
  -2   4  19        4.30       13.36     24.10 o 
  -1   4  19      918.95      872.88     37.46 o 
   0   4  19       28.06       46.33     15.87 o 
   1   4  19        3.46       -3.68     20.24 o 
   2   4  19        3.92       24.91     22.07 o 
   3   4  19      970.17      913.20     35.93 o 
   4   4  19      535.38      551.65     32.38 o 
   5   4  19       30.42       18.97     23.63 o 
   6   4  19       55.03       84.77     25.34 o 
  -3   5  19      131.67      102.55     25.34 o 
  -2   5  19      478.84      430.11     31.43 o 
  -1   5  19      151.08      175.56     27.20 o 
   0   5  19      465.12      412.99     20.77 o 
   1   5  19      107.46      154.65     24.51 o 
   2   5  19      253.68      226.53     25.64 o 
   3   5  19      494.59      468.40     31.18 o 
   4   5  19      799.85      818.24     35.82 o 
   5   5  19      221.84      185.04     28.33 o 
   6   5  19      107.28      116.56     26.87 o 
  -2   6  19      505.68      481.51     33.73 o 
  -1   6  19       12.20       17.48     22.79 o 
   0   6  19       30.65       31.82     16.57 o 
   1   6  19       10.30       12.27     22.14 o 
   2   6  19      532.41      540.54     32.60 o 
   3   6  19       79.28      120.46     24.87 o 
   4   6  19      129.38      148.43     27.53 o 
   5   6  19       11.04       -0.33     22.54 o 
  -2   7  19       24.52       12.85     25.27 o 
  -1   7  19      530.82      516.56     33.37 o 
   0   7  19       70.41       60.27     16.89 o 
   1   7  19        4.43        0.58     26.25 o 
   2   7  19      288.63      276.50     27.86 o 
   3   7  19      292.77      253.96     27.21 o 
   4   7  19       50.52       46.21     25.78 o 
   5   7  19      168.70      148.54     30.08 o 
  -1   8  19        6.08       10.41     24.47 o 
   0   8  19      201.34      223.28     19.40 o 
   1   8  19        5.57       18.39     24.03 o 
   2   8  19      116.60      115.36     25.64 o 
   3   8  19       26.75       19.74     23.09 o 
   4   8  19      182.08      191.37     27.17 o 
   0   9  19        0.31        4.63     16.38 o 
   1   9  19       33.11       58.11     25.49 o 
   2   9  19      459.10      499.92     34.64 o 
   3   9  19       31.03       46.54     24.03 o 
   2  -4  20       16.67       29.42     25.45 o 
   0  -3  20      194.60      238.78     29.33 o 
   1  -3  20      259.55      264.95     28.33 o 
   2  -3  20       24.79       32.37     23.74 o 
   3  -3  20       63.25       58.30     25.53 o 
   4  -3  20      191.30      185.54     26.91 o 
  -1  -2  20      121.06      148.50     27.46 o 
   0  -2  20      149.71      128.09     17.92 o 
   1  -2  20      237.87      221.50     27.46 o 
   2  -2  20      279.00      280.47     29.46 o 
   3  -2  20      354.43      353.62     30.48 o 
   4  -2  20      409.49      464.35     32.09 o 
  -2  -1  20       18.76       11.58     25.93 o 
  -1  -1  20       17.68       19.66     22.76 o 
   0  -1  20       12.47       10.01     16.95 o 
   1  -1  20      107.54      128.29     25.02 o 
   2  -1  20      454.17      473.63     30.49 o 
   3  -1  20      388.75      360.07     29.47 o 
   4  -1  20        7.43        4.88     25.49 o 
   5  -1  20        8.37      -13.33     23.70 o 
  -2   0  20      296.14      343.15     31.90 o 
  -1   0  20        4.22       10.78     24.25 o 
   0   0  20      720.91      810.63     25.26 o 
   1   0  20        1.62        7.97     22.68 o 
   2   0  20      194.78      224.59     27.31 o 
   3   0  20       10.04       20.06     22.79 o 
   4   0  20      816.98      875.34     37.38 o 
   5   0  20        5.32       20.10     24.21 o 
  -2   1  20       96.24      137.76     25.89 o 
  -1   1  20       19.06       30.29     24.25 o 
   0   1  20       17.98       18.75     15.62 o 
   1   1  20     1415.17     1432.05     43.56 o 
   2   1  20      499.02      455.47     30.23 o 
   3   1  20        3.74       -1.13     22.58 o 
   4   1  20       92.56       89.47     23.16 o 
   5   1  20      676.96      660.37     35.26 o 
  -2   2  20      235.95      200.63     29.46 o 
  -1   2  20      416.89      403.10     30.09 o 
   0   2  20        6.18        9.49     15.46 o 
   1   2  20        4.35      -20.97     22.43 o 
   2   2  20      298.99      339.91     28.41 o 
   3   2  20     1078.09     1111.50     38.88 o 
   4   2  20        4.58        7.79     23.89 o 
   5   2  20      391.41      353.77     31.69 o 
  -2   3  20      119.54      131.06     26.95 o 
  -1   3  20       43.37       67.66     25.45 o 
   0   3  20      572.02      592.30     22.96 o 
   1   3  20        9.07       20.61     22.32 o 
   2   3  20      130.75      119.44     23.38 o 
   3   3  20      138.37      121.01     25.60 o 
   4   3  20      794.26      905.60     38.07 o 
   5   3  20      327.00      352.55     31.65 o 
  -2   4  20       41.72       50.07     25.45 o 
  -1   4  20      134.10      155.35     26.47 o 
   0   4  20       89.98       90.18     26.13 o 
   1   4  20       15.18       28.80     22.32 o 
   2   4  20       18.76       32.04     22.14 o 
   3   4  20      149.91      149.49     26.95 o 
   4   4  20       20.32       27.05     24.29 o 
   5   4  20      149.58      146.57     25.16 o 
  -2   5  20       94.02       99.52     26.73 o 
  -1   5  20      529.17      560.67     35.11 o 
   0   5  20      452.29      386.72     21.70 o 
   1   5  20       25.84       44.17     22.50 o 
   2   5  20      216.76      251.03     25.20 o 
   3   5  20      348.64      353.80     29.50 o 
   4   5  20      197.37      217.70     28.37 o 
   5   5  20       50.83       37.69     24.36 o 
  -1   6  20      116.29      143.98     25.24 o 
   0   6  20      722.06      669.06     89.68 o 
   1   6  20       92.80       76.80     23.63 o 
   2   6  20        3.39        7.36     23.45 o 
   3   6  20      593.74      637.71     35.70 o 
   4   6  20     1303.74     1394.76     45.01 o 
   5   6  20       14.44       -2.18     24.94 o 
  -1   7  20      159.70      127.42     28.11 o 
   0   7  20       37.03       32.49     16.96 o 
   1   7  20      661.33      589.91     34.50 o 
   2   7  20       61.03       52.54     25.93 o 
   3   7  20       47.25       23.92     25.09 o 
   4   7  20       10.74      -16.09     24.21 o 
   0   8  20       11.49       11.06     16.25 o 
   1   8  20      154.92      185.87     28.95 o 
   2   8  20      268.57      275.22     30.19 o 
   3   8  20       33.38       45.92     24.47 o 
   0  -2  21       43.14       30.42     17.58 o 
   1  -2  21       31.56       47.63     24.94 o 
   2  -2  21       14.66       29.82     25.67 o 
   3  -2  21      624.81      650.57     37.81 o 
   0  -1  21        3.32       -2.05     16.36 o 
   1  -1  21      257.30      272.05     28.73 o 
   2  -1  21      202.59      207.91     26.95 o 
   3  -1  21      176.05      179.72     28.73 o 
   4  -1  21        3.10        9.87     25.23 o 
  -1   0  21        0.03       12.89     23.01 o 
   0   0  21      367.44      370.68     40.21 o 
   1   0  21       13.04       -6.48     22.94 o 
   2   0  21     1208.38     1177.50     43.19 o 
   3   0  21        0.50       18.24     24.10 o 
   4   0  21       28.17       25.60     24.18 o 
  -1   1  21       37.98       24.65     26.07 o 
   0   1  21       17.09       24.40     16.47 o 
   1   1  21       19.88       46.10     24.69 o 
   2   1  21        9.11       16.46     24.40 o 
   3   1  21      779.73      702.94     37.09 o 
   4   1  21       77.30       77.16     26.18 o 
   5   1  21       39.42       44.06     24.21 o 
  -1   2  21        8.35        3.02     24.00 o 
   0   2  21      317.85      318.69     20.32 o 
   1   2  21      147.85      196.86     26.40 o 
   2   2  21      262.27      357.45     29.83 o 
   3   2  21       39.01       58.62     24.69 o 
   4   2  21      629.34      666.36     35.74 o 
   5   2  21       28.60       14.42     25.71 o 
  -1   3  21        0.97       -6.55     24.72 o 
   0   3  21        0.66       -7.18     15.63 o 
   1   3  21       13.94       18.57     22.10 o 
   2   3  21      548.61      578.75     33.04 o 
   3   3  21       91.78      106.37     26.18 o 
   4   3  21        1.14        8.01     24.29 o 
   5   3  21       26.13       35.87     25.60 o 
  -1   4  21      738.84      777.16     38.58 o 
   0   4  21       86.92       74.83     17.27 o 
   1   4  21        9.28        7.06     22.68 o 
   2   4  21       13.57       29.57     23.12 o 
   3   4  21     1326.38     1336.70     44.32 o 
   4   4  21       87.79       76.54     24.83 o 
  -1   5  21       45.89       48.39     26.36 o 
   0   5  21      159.07      173.79     20.27 o 
   1   5  21      262.95      223.10     27.20 o 
   2   5  21       32.72       32.55     23.12 o 
   3   5  21       17.44       21.70     26.62 o 
   4   5  21      302.22      339.65     30.48 o 
   0   6  21       52.31       49.14     18.61 o 
   1   6  21        5.64       -3.82     24.40 o 
   2   6  21      443.81      465.71     31.69 o 
   3   6  21      224.60      239.85     29.46 o 
   4   6  21        4.84        9.50     27.16 o 
   1   7  21       48.52       46.83     27.67 o 
   2   7  21       47.81       71.66     26.33 o 
   3   7  21      825.21      827.44     40.37 o 
   1   0  22        1.33        2.44     25.85 o 
   2   0  22      183.74      220.25     27.93 o 
   3   0  22        4.01       -2.04     26.11 o 
   0   1  22       15.79       18.45     16.64 o 
   1   1  22       51.68       54.98     25.74 o 
   2   1  22      276.79      275.69     30.19 o 
   3   1  22       12.40       24.69     25.34 o 
   0   2  22        0.95        1.70     16.77 o 
   1   2  22        0.46       -4.30     23.81 o 
   2   2  22       20.37       10.74     24.29 o 
   3   2  22      996.63     1030.66     41.39 o 
   4   2  22       71.15       72.14     25.45 o 
   0   3  22      137.81      148.86     19.19 o 
   1   3  22      133.32      161.21     25.82 o 
   2   3  22      101.18       96.97     27.46 o 
   3   3  22       77.94       99.56     27.20 o 
   4   3  22      173.02      166.09     33.54 o 
   0   4  22        2.87       -2.20     17.14 o 
   1   4  22        2.18        7.10     23.67 o 
   2   4  22        0.59       12.45     23.01 o 
   3   4  22      187.30      172.94     28.44 o 
   1   5  22      154.47      156.19     26.98 o 
   2   5  22       50.75       57.75     24.18 o 
   3   5  22      434.56      451.28     33.33 o 
                                                 
